# Supplementary material for: Pulsed Electric Fields Reshape the Malting Barley Metabolome: Insights from UHPLC-HRMS/MS
Source: Molecules. 2025 Oct 1;30(19):3953. doi: 10.3390/molecules30193953 (PMC12525893; doi:10.3390/molecules30193953)
Supplement: Supplementary file 1 [file molecules-30-03953-s001.zip]

Archive with 3 entries (3 files):
- Candidates of PEF-related biomarkers_Horizontal.xlsx
- Candidates of PEF-related biomarkers_Vertical.xlsx
- Supplementary_Behner_barley-metabolomics_Molecules.pdf
