# Supplementary material for: Pulsed Electric Fields Reshape the Malting Barley Metabolome: Insights from UHPLC-HRMS/MS
Source: Molecules. 2025 Oct 1;30(19):3953. doi: 10.3390/molecules30193953 (PMC12525893; doi:10.3390/molecules30193953)
Supplement: Supplementary file 1 [file molecules-30-03953-s001.zip › Candidates of PEF-related biomarkers_Horizontal.xlsx]

## Sheet: horizontal_dataset_A
Dataset	cluster	selected_feature	VIP score	ROC (AUC)	FC	trend	annotation_result	annotation_warning	cluster.size	source	Alignment.ID	Average.Rt.min.	Average.Mz	Adduct.type	level	Formula	Structure	Ontology	MS/MS spec. match score*	Total.score	Final.score	Title	MS1.count	MSMS.count	PRECURSORMZ	PRECURSORTYPE	Theoretical.mass	Mass.error	Formula.score	InChIKey	SMILES	Links
A	113	neg_2817	2.76002	1	-7.1735	PEF	Simple ID	Other possible annotated peaks for this cluster.	2	neg	2817	1.321	441.084	[M-H]-	generic	C22H18O10	(-)-Catechin 3-O-gallate	Catechin gallates	3	6.3107	6.3107	Unknown	3	11	441.084	[M-H]-	442.09	-0.0007797	3.469	LSHVYAFMTMFKBA-LMPOMZQGNA-N	O=C(OC1CC=2C(O)=CC(O)=CC2OC1C3=CC=C(O)C(O)=C3)C4=CC(O)=C(O)C(O)=C4	HMDB=HMDB0029255 HMDB0030661 HMDB0037944,KNApSAcK=C00008865 C00008866 C00008867 C00008868,ChEBI=CHEBI:70255 CHEBI:76126 CHEBI:76131 CHEBI:76132,YMDB=YMDB01681,FooDB=FDB000097 FDB002572 FDB017114,NANPDB=NANPDB_2227,LipidMAPS=LMPK12020089 LMPK12020090 LMPK12020091 LMPK12020092,Serum=HMDB0037944,PubChem=107905,UNPD=UNPD155101 UNPD187450 UNPD189458 UNPD36210,BLEXP=BLEXPDB00000367141,COCONUT=CNP0278204
A	178	neg_5208	2.27039	1	-4.7437	PEF	Simple ID		1	neg	5208	4.997	682.45	[M-H]-	generic	C37H65NO10	1-O-(alpha-D-galactopyranosyl)-N-[6-(4-methoxyphenyl)hexanoyl]phytosphingosine	Glycosphingolipids	3	4.5631	4.5631	Unknown	3	11	682.45	[M-H]-	683.461	0.0033708	2.804	XVJJRCKMPNVUNA-HBGSFDFLSA-N	O=C(NC(COC1OC(CO)C(O)C(O)C1O)C(O)C(O)CCCCCCCCCCCCCC)CCCCCC2=CC=C(OC)C=C2	ChEBI=CHEBI:139174
A	166	neg_4615	1.99511	1	-3.5325	PEF	Simple ID		1	neg	4615	6.909	623.491	[M-H]-	generic	C37H68O7	Annomutacin	Annonaceous acetogenins	3	4.8397	4.8397	Unknown	3	6	623.491	[M-H]-	624.497	-0.0018719	2.744	ALYPJDVVTYTPDW-UHFFFAOYNA-N	O=C1OC(C=C1CC(O)CCCCCC(O)CCCCCCC(O)C2OC(CC2)C(O)CCCCCCCCCCCC)C	HMDB=HMDB0031749,KNApSAcK=C00040880 C00043267 C00043395 C00044084,FooDB=FDB008418 FDB011461 FDB019550,UNPD=UNPD126629 UNPD153251 UNPD2613 UNPD39396 UNPD81163 UNPD96709,COCONUT=CNP0285121
A	162	neg_4469	1.96377	1	-3.7182	PEF	Simple ID		1	neg	4469	1.458	609.15	[M-H]-	generic	C24H36O14P2	4-[4-[3-carboxy-1-(2-carboxyethyl)-1-phosphono-propyl]-2,3,5,6-tetramethyl-phenyl]-4-phosphono-pimelic acid	Tetracarboxylic acids and derivatives	1	3.1999	3.1999	Unknown	3	7	609.15	[M-H]-	610.158	0.0004526	2.962	JNVFQFMJCVPLPF-UHFFFAOYSA-N	O=C(O)CCC(C1=C(C(=C(C(=C1C)C)C(CCC(=O)O)(CCC(=O)O)P(=O)(O)O)C)C)(CCC(=O)O)P(=O)(O)O
A	190	neg_5451	1.69639	1	-2.5628	PEF	Simple ID		1	neg	5451	8.626	701.515	[M-H]-	generic	C39H75O8P	1,2-dioctadecanoyl-sn-glycerol-3-phosphate(2-)	1,2-diacylglycerol-3-phosphates	3	4.6707	4.6707	Unknown	3	6	701.515	[M-H]-	702.52	-0.0027205	2.588	YFWHNAWEOZTIPI-SJVFTIDDNA-L	O=C(OCC(OC(=O)CCCCCCCCCCCCCCCCC)COP(=O)([O-])[O-])CCCCCCCCCCCCCCCCC	ChEBI=CHEBI:82921 CHEBI:83774,LipidMAPS=LMGP10010028,ECMDB=ECMDB20469,COCONUT=CNP0076444
A	125	neg_3074	1.69214	1	-2.9548	PEF	Simple ID		2	neg	3074	1.504	463.085	[M-H]-	generic	C25H20O7S	2-[3-(2-methoxyphenyl)prop-2-en-1-ylidene]-3-oxo-2,3-dihydro-1-benzofuran-6-yl 4-methoxybenzene-1-sulfonate	Benzenesulfonate esters	3	4.8466	4.8466	Unknown	3	12	463.085	[M-H]-	464.093	0.0002975	3.133	BSIJXGYJAZDUNQ-UHFFFAOYSA-N	O=C1C(OC2=CC(OS(=O)(=O)C3=CC=C(OC)C=C3)=CC=C12)=CC=CC=4C=CC=CC4OC	COCONUT=CNP0032530
A	123	neg_3019	1.68988	1	-2.835	PEF	Simple ID	Other possible annotated peaks for this cluster.	3	neg	3019	0.913	457.077	[M+FA-H]-	generic	C21H16O9	2-(3,4-dihydroxyphenyl)-5,9-dihydroxy-8-(2-hydroxypropyl)-4H,10H-pyrano[2,3-f]chromene-4,10-dione	Pyranoflavonoids	2	4.5035	4.5035	Unknown	3	7	457.077	[M+FA-H]-	412.079	0.0002346	2.912	YVQRJFLHBROXON-SVGMAFHSNA-N	O=C1C=C(OC=2C1=C(O)C=C3OC(=C(O)C(=O)C32)CC(O)C)C=4C=CC(O)=C(O)C4	UNPD=UNPD181974,COCONUT=CNP0309800
A	103	neg_3061	1.56281	1	-2.3772	PEF	Simple ID	Other possible annotated peaks for this cluster.	5	neg	3061	4.439	461.264	[M-H]-	generic	C25H38N2O6	4-(3a,5a,7-trihydroxy-9a-{[2-(2-hydroxyethyl)hydrazin-1-ylidene]methyl}-11a-methyl-hexadecahydro-1H-cyclopenta[a]phenanthren-1-yl)-2,5-dihydrofuran-2-one	Cardenolides and derivatives	3	4.7772	4.7772	Unknown	3	4	461.264	[M-H]-	462.273	0.0022105	2.823	KRTLUNZEHYQHDL-UHFFFAOYSA-N	O=C1OCC(=C1)C2CCC3(O)C4CCC5(O)CC(O)CCC5(C=NNCCO)C4CCC23C	COCONUT=CNP0386038
A	157	neg_4127	1.40918	1	-1.7983	PEF	Simple ID		1	neg	4127	8.601	577.478	[M-H]-	generic	C31H66N2O7	[1-hydroxy-2-[[4-hydroxy-5-[2-hydroxy-2-[lauryl(dimethyl)ammonio]propoxy]-6-methoxy-3-methyl-tetrahydropyran-2-yl]methoxy]-1-methyl-ethyl]-trimethyl-ammonium	Monosaccharides	3	2.7315	2.7315	Unknown	3	9	577.478	[M-H]-	578.487	0.002026	2.433	KGHNTCDHYIAURJ-UHFFFAOYSA-N	OC1C(OCC(O)(C)[N+](C)(C)CCCCCCCCCCCC)C(OC)OC(COCC(O)(C)[N+](C)(C)C)C1C
A	111	neg_2764	1.33082	1	-1.5794	PEF	Simple ID		1	neg	2764	4.823	435.248	[M-H]-	generic	C17H37N6O5P	N-[2-[[(2S)-2-[[(2S)-2-(isopropylamino)-3-methyl-butanoyl]amino]-5-ureido-pentanoyl]amino]ethyl]-methyl-phosphonamidic acid		1	2.7999	2.7999	Unknown	3	5	435.248	[M-H]-	436.256	0.0010285	2.474	AZGDNJWTRYTETC-KBPBESRZSA-N	O=C(N)NCCCC(NC(=O)C(NC(C)C)C(C)C)C(=O)NCCNP(=O)(O)C
A	196	neg_5635	1.179	1	-1.2204	PEF	Simple ID		1	neg	5635	7.606	721.478	[M-H]-	generic	C41H71O8P	PA(18:1(9Z)/20:4(5Z,8Z,11Z,14Z))	1,2-diacylglycerol-3-phosphates	3	6.4075	6.4075	Unknown	3	8	721.478	[M-H]-	722.489	0.0032794	3.449	LDECSGZEUCWTGS-XSMDNWERSA-N	O=C(OCC(OC(=O)CCCC=CCC=CCC=CCC=CCCCCC)COP(=O)(O)O)CCCCCCCC=CCCCCCCCC	HMDB=HMDB0114934,ChEBI=CHEBI:74928 CHEBI:75118,LipidMAPS=LMGP10010879
A	160	neg_4436	1.17483	1	-1.2322	PEF	Simple ID		6	neg	4436	5.493	605.438	[M-H]-	generic	C32H58N6O5	N-[(2S)-2-hydroxy-3-[6-(oxazolidin-5-ylmethoxy)-3,4,4a,5,6,7,8,8a-octahydro-1H-isoquinolin-2-yl]propyl]-2-[(1-pivaloyl-4-piperidyl)amino]isonipecotamide		3	3.7951	3.7951	Unknown	3	9	605.438	[M-H]-	606.447	0.0020925	2.859	ZZDUFCZOXUBEHY-LBTRIEHTSA-N	O=C(NCC(O)CN1CCC2CC(OCC3OCNC3)CCC2C1)C4CCNC(NC5CCN(C(=O)C(C)(C)C)CC5)C4
A	165	neg_4613	1.16262	1	-1.2175	PEF	Simple ID		1	neg	4613	4.575	623.445	[M-H]-	generic	C38H60N2O5	2-{4'-[1-ethoxy-11-(ethylamino)-10-methyl-6-methylideneundeca-2,4,9-trien-2-yl]-3,5'-dihydroxy-8-(2-hydroxyethyl)-3-[2-(methylamino)ethyl]spiro[bicyclo[3.3.1]nonane-2,1'-cyclopentan]-6-en-9-ylidene}propanal	Sesterterpenoids	3	4.6843	4.6843	Unknown	3	5	623.445	[M-H]-	624.45	-0.0017534	2.917	GXWFAMSWGMOMCI-UHFFFAOYSA-N	O=CC(=C1C2C=CC(CCO)C1C3(CCC(C(=CC=CC(=C)CCC=C(C)CNCC)COCC)C3O)C(O)(CCNC)C2)C	COCONUT=CNP0312102
A	74	neg_1816	1.16006	1	-1.2367	PEF	Simple ID		1	neg	1816	2.438	343.211	[M-H]-	generic	C18H32O6	Gallicynoic acid F (-)-Gallicynoic acid F	Long-chain fatty acids	3	5.7244	5.7244	Unknown	3	15	343.211	[M-H]-	344.22	0.0014123	3.277	DTCUTCQYZMBUDK-UHFFFAOYNA-N	O=C(O)CCCCCCCC(O)C(O)C(O)C#CC(O)CCCC	KNApSAcK=C00039250,UNPD=UNPD31986,NPA=NPA002071,COCONUT=CNP0111317
A	38	neg_4437	1.13954	1	-1.1449	PEF	Simple ID		92	neg	4437	5.568	605.438	[M-H]-	generic	C32H58N6O5	N-[(2S)-2-hydroxy-3-[6-(oxazolidin-5-ylmethoxy)-3,4,4a,5,6,7,8,8a-octahydro-1H-isoquinolin-2-yl]propyl]-2-[(1-isovaleryl-4-piperidyl)amino]isonipecotamide		1	4.7985	4.7985	Unknown	3	9	605.438	[M-H]-	606.447	0.0016925	3.375	MOQTWOZRYIUBQG-HGXAQZQFSA-N	O=C(N1CCC(NC2NCCC(C(=O)NCC(O)CN3CCC4CC(OCC5OCNC5)CCC4C3)C2)CC1)CC(C)C
A	151	neg_3991	1.13822	1	-1.1853	PEF	Simple ID		2	neg	3991	7.201	563.427	[M-H]-	generic	C31H65O4PS	1-(tert-butylthio)-2-dilauryloxyphosphoryl-propan-2-ol	Dialkyl alkylphosphonates	3	3.0216	3.0216	Unknown	3	13	563.427	[M-H]-	564.434	-0.0002583	2.455	JYWPLPVQWSKCQE-UHFFFAOYSA-N	O=P(OCCCCCCCCCCCC)(OCCCCCCCCCCCC)C(O)(C)CSC(C)(C)C
A	54	neg_1647	1.11865	1	-1.0956	PEF	Simple ID		75	neg	1647	2.408	327.215	[M-H]-	generic	C14H28N6O3	N-[(1R,2R,6S)-6-amino-4-[[amino(hydroxy)methyl]-diazenyl-amino]-2-(1-ethylpropoxy)cyclohex-3-en-1-yl]acetamide		3	3.9455	3.9455	Unknown	3	46	327.215	[M-H]-	328.222	-0.0001877	2.876	HNQNIASFZPSTLK-OANWKOAXSA-N	O=C(NC1C(OC(CC)CC)C=C(N(N=N)C(O)N)CC1N)C
A	193	neg_5468	1.04791	1	-1.0022	PEF	Simple ID		1	neg	5468	6.391	703.455	[M-H]-	generic	C40H60N6O5	8-hydroxy-5-{[4-hydroxy-3-(piperidin-4-yloxy)phenyl]methyl}-9'-iminodispiro[cyclodecane-1,6'-[3,8,10,12]tetraazatricyclo[10.3.1.1?,??]heptadecane-5',1''-cyclopentan]-2-yn-6-yl acetate	Phenol ethers	3	4.5822	4.5822	Unknown	3	9	703.455	[M-H]-	704.463	0.0005426	2.777	ZLTGXJGJEBRFNH-UHFFFAOYSA-N	O=C(OC1CC(O)CCC2(C#CCC1CC3=CC=C(O)C(OC4CCNCC4)=C3)CNC(=N)NCN5CC6CN(CC(C5)C6)CC72CCCC7)C	COCONUT=CNP0088141
A	55	neg_1458	1.01548	1	-0.90878	PEF	Simple ID		1	neg	1458	7.332	309.203	[M-H]-	generic	C14H26N6O2	4-[4-[(2-amino-2-methyl-propyl)amino]-1,5-dimethyl-pyrazol-3-yl]piperazine-1-carboxylic acid		2	2.8479	2.8479	Unknown	3	2	309.203	[M-H]-	310.212	0.0010476	2.218	DMGPZFGMYOIKKM-UHFFFAOYSA-N	O=C(O)N1CCN(C2=NN(C(=C2NCC(N)(C)C)C)C)CC1
A	117	neg_2948	1.00008	1	-0.95533	PEF	Simple ID		1	neg	2948	3.385	451.318	[M-H]-	generic	C23H49O6P	PA(O-20:0/0:0)	Monoalkylglycerophosphates	0	4.1733	4.1733	Unknown	3	3	451.318	[M-H]-	452.327	0.0014995	2.84	QJMMUVQGRUQFOP-QWVACARCNA-N	O=P(O)(O)OCC(O)COCCCCCCCCCCCCCCCCCCCC	LipidMAPS=LMGP10060003
A	100	neg_2424	2.74392	1	6.8368	control	Simple ID		2	neg	2424	1.355	399.259	[M-H]-	generic	C15H32N10O3	(2S)-2-amino-N-[(1S)-1-[[(1S)-2-amino-2-keto-1-methyl-ethyl]carbamoyl]-4-guanidino-butyl]-5-guanidino-valeramide		1	2.3741	2.3741	Unknown	3	6	399.259	[M-H]-	400.266	-0.0004916	2.098	MQMAGIBPTKUVSS-GUBZILKMSA-N	O=C(N)C(NC(=O)C(NC(=O)C(N)CCCN=C(N)N)CCCN=C(N)N)C
A	51	neg_4295	1.12574	1	1.2391	control	Simple ID	Other possible annotated peaks for this cluster.	2	neg	4295	3.64	593.265	[M-H]-	generic	C36H38N2O6	(+)-Bebeerine	Diarylethers	1	4.9259	4.9259	Unknown	3	9	593.265	[M-H]-	594.273	0.0006105	3.158	NGZXDRGWBULKFA-LEFKRGDZNA-N	OC1=CC=C2C=C1OC=3C=C4C(=CC3OC)CCN(C)C4CC5=CC=C(OC=6C(O)=C(OC)C=C7C6C(N(C)CC7)C2)C=C5	KNApSAcK=C00001816 C00025602 C00025795 C00025885,ChEBI=CHEBI:11,UNPD=UNPD115124 UNPD153290 UNPD5226,BLEXP=BLEXPDB00000014947,COCONUT=CNP0192948
*MS/MS spectrum match score: “0” = no fragments, “1” = only one fragment referring to pseudomolecular ion, “2” = one fragment, “3” = two and more fragments.

## Sheet: horizontal_dataset_B
Dataset	cluster	selected_feature	VIP score	ROC (AUC)	FC	trend	annotation_result	annotation_warning	cluster.size	source	Alignment.ID	Average.Rt.min.	Average.Mz	Adduct.type	level	Formula	Structure	Ontology	MS/MS spec. match score*	Total.score	Final.score	Title	MS1.count	MSMS.count	PRECURSORMZ	PRECURSORTYPE	Theoretical.mass	Mass.error	Formula.score	InChIKey	SMILES	Links
B	185	neg_6834	1.7374	1	1.7349	control	Simple ID		1	neg	6834	6.082	849.517	[M+FA-H]-	generic	C42H77O12P	PI(P-16:0/17:2(9Z,12Z))	1-(1Z-alkenyl),2-acylglycerophosphoinositols	3	4.1911	4.1911	Unknown	3	9	849.517	[M+FA-H]-	804.515	-0.0033329	2.324	AQEIFQYSJZJGCS-KHKHKUMJNA-N	O=C(OC(COC=CCCCCCCCCCCCCCC)COP(=O)(O)OC1C(O)C(O)C(O)C(O)C1O)CCCCCCCC=CCC=CCCCC	LipidMAPS=LMGP06030012
B	124	neg_6760	1.24663	1	0.8433	control	Simple ID	Other possible annotated peaks for this cluster.	3	neg	6760	7.04	839.506	[M-H]-	generic	C45H77O12P	PI(P-16:0/20:5(5Z,8Z,11Z,14Z,17Z))	1-(1Z-alkenyl),2-acylglycerophosphoinositols	3	5.9181	5.9181	Unknown	3	7	839.506	[M-H]-	840.515	0.0022881	3.122	LFWNKCFMFUHBMY-YIAWSHAHNA-N	O=C(OC(COC=CCCCCCCCCCCCCCC)COP(=O)(O)OC1C(O)C(O)C(O)C(O)C1O)CCCC=CCC=CCC=CCC=CCC=CCC	LipidMAPS=LMGP06030023
B	346	pos_1825	1.23659	1	-1.1914	PEF	Simple ID		1	pos	1825	4.042	293.242	[M+H]+	generic	C14H32N2O4	1,1',1'',1'''-ethylenedinitrilotetrapropan-2-ol	1,2-aminoalcohols	0	4.1275	4.1275	Unknown	3	1	293.242	[M+H]+	292.236	0.001284	2.69	NSOXQYCFHDMMGV-UHFFFAOYNA-N	OC(C)CN(CCN(CC(O)C)CC(O)C)CC(O)C	STOFF=STOFF_2215,BLEXP=BLEXPDB00000007615
B	38	neg_5582	1.33635	1	1.0121	control	Simple ID	Other possible annotated peaks for this cluster.	59	neg	5582	7.826	709.478	[M-H]-	generic	C40H71O8P	PA(17:1(9Z)/20:3(8Z,11Z,14Z))	1,2-diacylglycerol-3-phosphates	3	6.3123	6.3123	Unknown	3	30	709.478	[M-H]-	710.489	0.0032794	3.387	OWNMCKMWTMZWAM-CSPPYLTNNA-N	O=C(OCC(OC(=O)CCCCCCC=CCC=CCC=CCCCCC)COP(=O)(O)O)CCCCCCCC=CCCCCCCC	LipidMAPS=LMGP10010267
B	130	neg_4012	2.46586	1	-3.8488	PEF	Simple ID		1	neg	4012	7.208	557.467	[M-H]-	generic	C31H58N8O	[4-[1-ethyl-1-[(2,2,6,6-tetramethyl-4-piperidyl)amino]propyl]-6-morpholino-s-triazin-2-yl]-methyl-(2,2,6,6-tetramethyl-4-piperidyl)amine	1,3,5-triazine-2,4-diamines	1	2.4069	2.4069	Unknown	3	4	557.467	[M-H]-	558.473	-0.000818	2.018	HWOLPZCINKUXFH-UHFFFAOYSA-N	N=1C(=NC(=NC1N2CCOCC2)C(NC3CC(NC(C)(C)C3)(C)C)(CC)CC)N(C)C4CC(NC(C)(C)C4)(C)C
B	53	pos_4964	0.838327	1	0.3226	control	Simple ID	Other possible annotated peaks for this cluster.	63	pos	4964	4.312	482.326	[M+H]+	generic	C23H48NO7P	LysoPE(18:0/0:0)	1-acyl-sn-glycero-3-phosphoethanolamines	3	6.0563	6.0563	Unknown	3	10	482.325	[M+H]+	481.317	-0.001384	3.416	BBYWOYAFBUOUFP-JOCHJYFZSA-N	O=C(OCC(O)COP(=O)(O)OCCN)CCCCCCCCCCCCCCCCC	HMDB=HMDB0011130,ChEBI=CHEBI:75036;CHEBI:83047,YMDB=YMDB01204,FooDB=FDB027909,BMDB=BMDB11130,LipidMAPS=LMGP02050001,Feces=HMDB0011130,PubChem=9547068,BLEXP=BLEXPDB00009547068,COCONUT=CNP0346668
B	360	pos_2051	0.943121	1	0.5485	control	Simple ID		1	pos	2051	2.803	307.218	[M+H]+	generic	C21H26N2	Fischerindole	3-alkylindoles	0	4.4973	4.4973	Unknown	3	5	307.218	[M+H]+	306.21	-0.0015247	2.414	SEYHLDBMJISGBK-PADOVJRRNA-N	N(=C)C1C2C=3C=4C=CC=CC4NC3C(C)(C)C2CCC1(C=C)C	UNPD=UNPD179782,COCONUT=CNP0151927
B	106	neg_3215	1.74998	1	1.7511	control	Simple ID		1	neg	3215	3.076	467.301	[M-H]-	generic	C26H44O7	1-(6-hydroxy-5-methylhex-3-en-2-yl)-9a,11a-dimethyl-hexadecahydro-1H-cyclopenta[a]phenanthrene-2,3,3b,5,6,7-hexol	3-beta-hydroxysteroids	3	5.3165	5.3165	Unknown	3	3	467.301	[M-H]-	468.309	0.0001273	2.943	SRPXKFSFCFRKEG-IIEFIAOKNA-N	OCC(C=CC(C)C1C(O)C(O)C2C3(O)CC(O)C4C(O)C(O)CCC4(C)C3CCC12C)C	UNPD=UNPD184509,COCONUT=CNP0147038
B	571	pos_7571	0.866846	1	-0.64202	PEF	Simple ID	Other possible annotated peaks for this cluster.	2	pos	7571	5.444	683.439	[M+H]+	generic	C38H58N4O7	15-[(N'-cyclohexylcarbamimidamido)methyl]-4,12-dihydroxy-15-(1-hydroxyethyl)-6-(hydroxymethyl)-2-oxa-23-azatetracyclo[20.3.1.1?,?.0?,??]heptacosa-3(27),4,6-trien-16-yn-10-yl acetate	Alkyl aryl ethers	3	5.3485	5.3485	Unknown	3	4	683.438	[M+H]+	682.431	-0.0006734	2.948	XJHPLGGTOWFCRV-UHFFFAOYSA-N	O=C(OC1CC(O)CCC(C#CC2CCCC3NCCC(OC=4C=C(C(=CC4O)CO)CC21)C3)(CNC(=N)NC5CCCCC5)C(O)C)C	COCONUT=CNP0319795
B	451	pos_4150	1.51868	1	-1.5676	PEF	Simple ID		1	pos	4150	1.834	423.23	[M+H]+	generic	C25H30N2O4	Alternarizine B	Alpha amino acids and derivatives	0	3.9387	3.9387	Unknown	3	3	423.229	[M+H]+	422.221	-0.0016661	2.522	JITDHMNQRKIKJY-GOTSBHOMSA-N	O=C1NC(C(=O)N(C)C1CC2=CC=C(OC)C=C2)CC3=CC=C(OCC=C(C)C)C=C3	NPA=NPA010276,COCONUT=CNP0416564
B	194	neg_7246	1.12396	1	-0.94734	PEF	Simple ID		1	neg	7246	9.044	931.733	[M-H]-	generic	C52H92N12O3	1-[2-[[4,6-bis[cyclohexyl-[2-(2-keto-3,3,5,5-tetramethyl-piperazino)ethyl]amino]-s-triazin-2-yl]-cyclohexyl-amino]ethyl]-3,3,4,5,5-pentamethyl-piperazin-2-one	Alpha amino acids and derivatives	0	2.564	2.564	Unknown	3	6	931.733	[M-H]-	932.742	0.0013584	2.564	VIPKTUNVPQVKOX-UHFFFAOYSA-N	O=C1N(CCN(C=2N=C(N=C(N2)N(CCN3C(=O)C(N(C)C(C)(C)C3)(C)C)C4CCCCC4)N(CCN5C(=O)C(NC(C)(C)C5)(C)C)C6CCCCC6)C7CCCCC7)CC(NC1(C)C)(C)C
B	119	neg_3530	1.61168	1	1.4754	control	Simple ID		1	neg	3530	5.148	504.305	[M-H]-	generic	C22H43N5O8	N-(6-(aminomethyl)-2-((4,6-diamino-3-((3,5-dihydroxy-5-methyl-4-(methylamino)tetrahydro-2H-pyran-2-yl)oxy)-2-methoxycyclohexyl)oxy)tetrahydro-2H-pyran-3-yl)acetamide	Aminocyclitol glycosides	0	2.63	2.63	Unknown	3	5	504.305	[M-H]-	505.311	-0.0015131	2.13	FNBITNULIKLBET-UHFFFAOYSA-N	O=C(NC1CCC(OC1OC2C(OC)C(OC3OCC(O)(C)C(NC)C3O)C(N)CC2N)CN)C	MINE=Cb702b93d70594939af96e13975f8ff0c452915bc
B	146	neg_5049	0.911139	1	-0.69897	PEF	Simple ID		1	neg	5049	5.113	663.482	[M-H]-	generic	C39H68O8	Tonkinin C;(+)-Tonkinin C	Annonaceous acetogenins	3	4.7069	4.7069	Unknown	3	8	663.482	[M-H]-	664.491	0.0021427	2.849	BDOAVPGXBNUKRA-OMDXIEFQNA-N	O=C1OC(C=C1CCC(=O)CCCCCCCCCC(O)CC(OC(=O)C)C2OC(CC2)C(O)CCCCCCCCCCCC)C	KNApSAcK=C00044358,UNPD=UNPD147860;UNPD192196;UNPD41925,COCONUT=CNP0173770
B	62	pos_6857	0.828038	1	-0.58128	PEF	Simple ID		87	pos	6857	7.639	629.474	[M+Na]+	generic	C37H66O6	Asiminenin A	Annonaceous acetogenins	1	5.1556	5.1556	Unknown	3	12	629.474	[M+Na]+	606.486	0.0009605	2.983	OZWNHDYKRQUFSF-SDXDJHTJNA-N	O=C1OC(C=C1CC(O)CCCCCCCCCCC(O)C2OC(CC2)C(O)CCC=CCCCCCCCCCC)C	HMDB=HMDB0029959,KNApSAcK=C00044100;C00044101,FooDB=FDB001239;FDB001247,UNPD=UNPD154258;UNPD34641,COCONUT=CNP0231355
B	396	pos_3172	0.807863	1	0.31074	control	Simple ID		1	pos	3172	1.546	365.105	[M+H]+	generic	C18H20O6S	methyl 3-[3-hydroxy-6-(methoxymethyl)-4-oxo-4H-pyran-2-yl]-3-[4-(methylsulfanyl)phenyl]propanoate	Aryl thioethers	2	6.5418	6.5418	Unknown	3	3	365.105	[M+H]+	364.098	0.0006358	4.346	OCYGNKCNUCDMFU-UHFFFAOYSA-N	O=C(OC)CC(C=1OC(=CC(=O)C1O)COC)C2=CC=C(SC)C=C2	COCONUT=CNP0336205
B	134	pos_6373	0.815388	1	0.29999	control	Simple ID		143	pos	6373	10.053	599.501	[2M+Na]+	generic	C19H32N2	tedisamil	Azaspirodecane derivatives	3	4.8991	4.8991	Unknown	3	64	599.501	[2M+Na]+	288.257	0.0002351	2.803	CTIRHWCPXYGDGF-HDICACEKNA-N	N1(CC2CC2)CC3CN(CC4CC4)CC(C1)C53CCCC5	ChEBI=CHEBI:134747,BLEXP=BLEXPDB00000065825
B	515	pos_5647	1.36332	1	1.0823	control	Simple ID		1	pos	5647	7.147	547.474	[M+H]+	generic	C35H62O4	bacteriohopane-32,33,34,35-tetrol	Bacteriohopanoids	0	4.3881	4.3881	Unknown	3	6	547.474	[M+H]+	546.465	-0.0023131	2.574	JMKBTQYGOKJMBJ-ZQPPIKFSSA-N	OCC(O)C(O)C(O)CCC(C)C1CCC2(C)C1CCC3(C)C2CCC4C5(C)CCCC(C)(C)C5CCC43C	ChEBI=CHEBI:132468,LipidMAPS=LMPR04000004,PubChem=90657957;42608311,UNPD=UNPD152771;UNPD153543;UNPD195142;UNPD229638,NPA=NPA006262;NPA015420;NPA019957,COCONUT=CNP0343494
B	581	pos_7917	1.77416	1	1.8323	control	Simple ID		1	pos	7917	7.129	707.49	[M+H]+	generic	C44H66O7	Mutadione C	Benzofurans	2	4.9814	4.9814	Unknown	3	3	707.49	[M+H]+	706.481	-0.0019691	2.856	RSNREMZVVGQMEH-BCTRXSSUSA-N	O=C1OC2=CC(O)=C(O)C(=C2C13C(=O)C(O)=C(C3=O)CCCCCCCCCCCCCCC)CCCCCCCC=CCC=CCCCCC	NPA=NPA010336,COCONUT=CNP0357473
B	491	pos_5170	3.33788	1	6.6837	control	Simple ID	Other possible annotated peaks for this cluster.	2	pos	5170	2.403	502.232	[M+Na]+	generic	C27H33N3O5	Andrimid	Beta amino acids and derivatives	0	6.0383	6.0383	Unknown	3	4	502.232	[M+Na]+	479.242	-0.0009581	3.468	OHDXGZAYYBMHCY-XZUPWYICNA-N	O=C(C=CC=CC=CC)NC(C=1C=CC=CC1)CC(=O)NC(C(=O)C2C(=O)NC(=O)C2C)C(C)C	UNPD=UNPD138932;UNPD74464,NPA=NPA015339,COCONUT=CNP0188680
B	424	pos_3647	0.927856	1	-0.69739	PEF	Simple ID		1	pos	3647	3.293	391.243	[M+H]+	generic	C22H34N2O2S	N-{2-hydroxy-5-isothiocyanato-2,5-dimethyl-8-[2-methyl-5-(prop-1-en-2-yl)oxolan-2-yl]-decahydronaphthalen-1-yl}carbonitrile	Biflorane and serrulatane diterpenoids	3	4.4668	4.4668	Unknown	3	4	391.243	[M+H]+	390.234	-0.0019242	2.568	YCGCCABSFHUXFJ-UHFFFAOYSA-N	S=C=NC1(C)CCC(C2C(N#C)C(O)(C)CCC21)C3(OC(C(=C)C)CC3)C	COCONUT=CNP0023749
B	532	pos_6078	1.52994	1	-1.6459	PEF	Simple ID		1	pos	6078	3.923	579.38	[M+H]+	generic	C35H50N2O5	Buxalongifolamidine	Buxus alkaloids	2	6.0032	6.0032	Unknown	3	3	579.38	[M+H]+	578.372	-0.0005508	3.414	SQULXMOMDPJQNT-UJLONZJTNA-N	O=C(OC1CC2(C)C3C(=CCC2(C)C1C(N(C)C)C)CC4(O)C=CC(NC(=O)C=5C=CC=CC5)C(C)(CO)C4CC3)C	ChEBI=CHEBI:70427,UNPD=UNPD158432,COCONUT=CNP0180166
B	97	neg_2886	3.14634	1	-6.1988	PEF	Simple ID		1	neg	2886	1.315	441.082	[M-H]-	generic	C22H18O10	(-)-Catechin 3-O-gallate	Catechin gallates	3	6.0109	6.0109	Unknown	3	10	441.082	[M-H]-	442.09	0.0004203	3.59	LSHVYAFMTMFKBA-LMPOMZQGNA-N	O=C(OC1CC=2C(O)=CC(O)=CC2OC1C3=CC=C(O)C(O)=C3)C4=CC(O)=C(O)C(O)=C4	HMDB=HMDB0029255;HMDB0030661;HMDB0037944,KNApSAcK=C00008865;C00008866;C00008867;C00008868,ChEBI=CHEBI:70255;CHEBI:76126;CHEBI:76131;CHEBI:76132,YMDB=YMDB01681,FooDB=FDB000097;FDB002572;FDB017114,NANPDB=NANPDB_2227,LipidMAPS=LMPK12020089;LMPK12020090;LMPK12020091;LMPK12020092,Serum=HMDB0037944,PubChem=107905,UNPD=UNPD155101;UNPD187450;UNPD189458;UNPD36210,BLEXP=BLEXPDB00000367141,COCONUT=CNP0278204
B	31	pos_7301	3.12144	1	5.9519	control	Simple ID	Other possible annotated peaks for this cluster.	168	pos	7301	5.076	662.399	[M+Na]+	generic	C33H57N3O9	Cordycecin A	Cyclic depsipeptides	2	6.1794	6.1794	Unknown	3	3	662.399	[M+Na]+	639.409	0.0001011	3.667	WBSKRKWHUWMBFP-VYLWARHZSA-N	O=C1OC(C(=O)NC(C(=O)OC(C(=O)NC(C(=O)OC(C(=O)NC1CC(C)C)C(C)C)CC(C)C)C(C)C)CC(C)C)C(C)C	NPA=NPA016395; COCONUT=CNP0138569
B	144	neg_504	1.44696	1	-1.6391	PEF	Simple ID		1	neg	504	0.596	199.037	[M-H]-	generic	C5H13O6P	lysophosphatidic acid	Dialkylglycerophosphates	0	4.1163	4.1163	Unknown	3	2	199.037	[M-H]-	200.045	0.0003983	2.783	JUUMLPWQPOUBNM-RXMQYKEDSA-N	O=P(O)(O)OCC(OC)COC	ChEBI=CHEBI:132742;CHEBI:132743;CHEBI:132744;CHEBI:132745
B	46	neg_4352	1.77174	1	1.8336	control	Simple ID	Other possible annotated peaks for this cluster.	2	neg	4352	3.64	593.265	[M-H]-	generic	C36H38N2O6	(+)-Bebeerine	Diarylethers	1	4.9259	4.9259	Unknown	3	9	593.265	[M-H]-	594.273	0.0006105	3.158	NGZXDRGWBULKFA-LEFKRGDZNA-N	OC1=CC=C2C=C1OC=3C=C4C(=CC3OC)CCN(C)C4CC5=CC=C(OC=6C(O)=C(OC)C=C7C6C(N(C)CC7)C2)C=C5	KNApSAcK=C00001816;C00025602;C00025795;C00025885,ChEBI=CHEBI:11,UNPD=UNPD115124;UNPD153290;UNPD5226,BLEXP=BLEXPDB00000014947,COCONUT=CNP0192948
B	534	pos_6115	1.52706	1	-1.6023	PEF	Simple ID		1	pos	6115	6.086	583.393	[M+Na]+	generic	C41H52O	7,8-Didehydroaaptopurpurin;7,8-Didehydro-3-methoxy-beta,khi-carotene	Diterpenoids	1	4.5475	4.5475	Unknown	3	4	583.393	[M+Na]+	560.402	-0.001563	2.631	JXAMSIPPOCFEQO-ROHHJICSNA-N	C(#CC1=C(C)CC(OC)CC1(C)C)C(=CC=CC(=CC=CC=C(C=CC=C(C=CC2=CC=C(C(=C2C)C)C)C)C)C)C	KNApSAcK=C00022841,UNPD=UNPD193702,COCONUT=CNP0203526
B	9	pos_3952	0.938186	1	-0.71495	PEF	Simple ID		156	pos	3952	2.525	409.254	[M+Na]+	generic	C25H38OS	3-(4,8,12,16-tetramethylheptadeca-3,7,11,15-tetraen-1-yl)-1λ⁴-thiophen-1-one	Diterpenoids	1	6.6069	6.6069	Unknown	3	6	409.254	[M+Na]+	386.264	-0.0001425	3.533	TXYXFZGKSZROPR-UHWJZIRSNA-N	O=S1C=CC(=C1)CCC=C(C)CCC=C(C)CCC=C(C)CCC=C(C)C	UNPD=UNPD202414,COCONUT=CNP0132662
B	462	pos_4341	1.45128	1	1.218	control	Simple ID		1	pos	4341	6.711	431.355	[M+H]+	generic	C25H50O3S	capric acid [2-hydroxy-1-[(laurylthio)methyl]ethyl] ester	Fatty acid esters	3	3.0938	3.0938	Unknown	3	17	431.355	[M+H]+	430.348	0.0007429	2.327	CPWAFZHEDURKBG-UHFFFAOYSA-N	O=C(OC(CO)CSCCCCCCCCCCCC)CCCCCCCCC
B	105	pos_8818	0.79522	1	0.25081	control	Simple ID		163	pos	8818	8.953	792.596	[M+Na]+	generic	C44H83NO9	Ferocerebroside A;(+)-Ferocerebroside A	Fatty acyl glycosides of mono- and disaccharides	1	6.2001	6.2001	Unknown	3	10	792.596	[M+Na]+	769.607	-0.0002961	3.035	VZVSHAMCIFKUFY-ITRNMIFYNA-N	O=C(NC(COC1OC(CO)C(O)C(O)C1O)C(O)C=CCCC=CCCCCCCC)C(O)CCCCCCCCCCCCCCCCCCCC	KNApSAcK=C00039204,UNPD=UNPD144907,COCONUT=CNP0272862
B	190	pos_11472	0.710212	1	0.17076	control	Simple ID		36	pos	11472	11.462	1039.78	[M+Na]+	generic	C61H108O11	6-[2,3-bis[[(15Z,18Z)-hexacosa-15,18-dienoyl]oxy]propoxy]-3,4,5-trihydroxy-tetrahydropyran-2-carboxylic acid	Fatty acyl glycosides of mono- and disaccharides	2	3.6542	3.6542	Unknown	3	16	1039.78	[M+Na]+	1016.79	0.001385	2.95	CSXWZWVTYNNBBJ-MLLZQYMOSA-N	O=C(OCC(OC(=O)CCCCCCCCCCCCCC=CCC=CCCCCCCC)COC1OC(C(=O)O)C(O)C(O)C1O)CCCCCCCCCCCCCC=CCC=CCCCCCCC
B	632	pos_9765	1.29734	1	-1.2017	PEF	Simple ID		1	pos	9765	9.038	869.718	[M+H]+	generic	C50H96N2O9	1-O-(6-acetamido-6-deoxy-alpha-D-galactosyl)-N-[(15Z)-tetracos-15-enoyl]phytosphingosine	Fatty acyl glycosides of mono- and disaccharides	3	5.2572	5.2572	Unknown	3	16	869.718	[M+H]+	868.712	0.0008591	3.283	LIXVHWQNKBIZBR-ICAJWQFTSA-N	O=C(NCC1OC(OCC(NC(=O)CCCCCCCCCCCCCC=CCCCCCCCC)C(O)C(O)CCCCCCCCCCCCCC)C(O)C(O)C1O)C	ChEBI=CHEBI:63080,BLEXP=BLEXPDB00016210728
B	40	pos_3986	0.640586	1	-0.45202	PEF	Double ID		65	pos	3986	2.742	411.271	[M+Na]+	generic	C21H40O6	1,18-dimethyl 9-hydroxy-10-methoxyoctadecanedioate	Fatty alcohols	1	6.8608	6.8608	Unknown	3	9	411.271	[M+Na]+	388.282	0.0003097	3.782	BJCDRXBSMHOVFY-PVIFGLDDNA-N	O=C(OC)CCCCCCCC(O)C(OC)CCCCCCCC(=O)OC	UNPD=UNPD82400,COCONUT=CNP0189873
B	624	pos_9660	0.929119	1	0.41103	control	Simple ID		1	pos	9660	11.55	861.624	[M+H]+	generic	C50H80N6O6	N'-[6-(2-aminoethyl)-10-[5-(2-{4-hydroxy-3-[2-hydroxy-2-(4-{[(2-hydroxypropyl)amino]methyl}-1,4,4a,5,6,7,7a,9-octahydrospiro[azuleno[6,5-b]pyrrole-8,1'-cyclopentan]-2-yl)ethoxy]phenyl}ethyl)-3-(hydroxymethyl)furan-2-yl]-2-methyldecyl]-N-methylguanidine	Furanoid fatty acids	1	4.4584	4.4584	Unknown	3	4	861.624	[M+H]+	860.614	-0.0023893	2.735	NIUAEEILSHVYFI-UHFFFAOYSA-N	N=C(NC)NCC(C)CCCC(CCN)CCCCC=1OC(=CC1CO)CCC2=CC=C(O)C(OCC(O)C3=CC4=C(N3)CC5(CCCC5)C6CCCC6C4CNCC(O)C)=C2	COCONUT=CNP0420076
B	425	pos_4068	0.880203	1	0.39188	control	Simple ID	Other possible annotated peaks for this cluster.	2	pos	4068	5.569	416.314	[M+Na]+	generic	C24H43NO3	1-hydroxy-13-(4-methyl-5-pentylfuran-2-yl)-2-(methylamino)tridecan-3-one	Furanoid fatty acids	2	5.0613	5.0613	Unknown	3	4	416.314	[M+Na]+	393.324	-0.0005851	2.92	ZXSKPABAQCUDLT-UHFFFAOYSA-N	O=C(CCCCCCCCCCC=1OC(=C(C1)C)CCCCC)C(NC)CO	COCONUT=CNP0451213
B	348	pos_1842	0.734907	1	-0.5028	PEF	Simple ID		1	pos	1842	5.976	295.192	[M+H]+	generic	C17H26O4	Gingerol	Gingerols	3	5.5469	5.5469	Unknown	3	10	295.192	[M+H]+	294.183	-0.0013142	3.075	NLDDIKRKFXEWBK-UHFFFAOYNA-N	O=C(CCC1=CC=C(O)C(OC)=C1)CC(O)CCCCC	HMDB=HMDB0005783,KNApSAcK=C00002748,ChEBI=CHEBI:10136,FooDB=FDB001108,PubChem=442793,PlantCyc=CPD-13494,UNPD=UNPD73001,BLEXP=BLEXPDB00000003473,COCONUT=CNP0314204
B	82	neg_6450	0.822531	1	0.27582	control	Simple ID	Other possible annotated peaks for this cluster.	91	neg	6450	8.824	799.56	[M+FA-H]-	generic	C43H78O10	1-18:2-2-16:0-monogalactosyldiacylglycerol	Glycosyldiacylglycerols	3	6.2534	6.2534	Unknown	3	23	799.56	[M+FA-H]-	754.559	-0.0026988	2.963	QOCWWAJCODFCIV-UHFFFAOYNA-N	O=C(OCC(OC(=O)CCCCCCCCCCCCCCC)COC1OC(CO)C(O)C(O)C1O)CCCCCCCC=CCC=CCCCCC	FooDB=FDB030215,PubChem=44593355,PlantCyc=CPD-8073,UNPD=UNPD129235;UNPD154174;UNPD94254,COCONUT=CNP0247338
B	596	pos_8302	0.693467	1	-0.46852	PEF	Simple ID		1	pos	8302	9.726	743.602	[M+H]+	generic	C43H82O9	1-hydroxy-3-{[3,4,5-trihydroxy-6-(hydroxymethyl)oxan-2-yl]oxy}propan-2-yl tetratriacont-15-enoate	Glycosylglycerols	0	3.2363	3.2363	Unknown	3	4	743.602	[M+H]+	742.596	0.0009607	1.903	HPWJCHNYCKHJIC-UHFFFAOYSA-N	O=C(OC(CO)COC1OC(CO)C(O)C(O)C1O)CCCCCCCCCCCCCC=CCCCCCCCCCCCCCCCCCC	COCONUT=CNP0098474
B	169	neg_833	0.789768	1	-0.55935	PEF	Simple ID		2	neg	833	5.189	239.2	[M-H]-	generic	C11H24N6	1-(4-guanidinobutyl)-2-(3-methylbut-2-enyl)guanidine	Guanidines	0	1.717	1.717	Unknown	3	1	239.2	[M-H]-	240.206	-0.0007317	1.717	CQWDNBZZMTWKGD-UHFFFAOYSA-N	N(=C(N)N)CCCCNC(=NCC=C(C)C)N
B	114	neg_3396	2.0762	1	2.5781	control	Simple ID		1	neg	3396	1.69	486.294	[M-H]-	generic	C22H41N5O7	2-{[2-({2-[(3-amino-1,2-dihydroxy-5-methylhexylidene)amino]-1-hydroxy-3-methylbutylidene}amino)-1-hydroxy-3-methylbutylidene]amino}-4-(C-hydroxycarbonimidoyl)butanoic acid	Hybrid peptides	3	5.2124	5.2124	Unknown	3	10	486.294	[M-H]-	487.301	-0.0008778	3.149	FGASCQWQFGSJRN-UHFFFAOYSA-N	O=C(O)C(N=C(O)C(N=C(O)C(N=C(O)C(O)C(N)CC(C)C)C(C)C)C(C)C)CCC(=N)O	COCONUT=CNP0265408
B	3	pos_3640	1.09524	1	0.62035	control	Simple ID	Other possible annotated peaks for this cluster.	192	pos	3640	1.023	391.199	[M+H]+	generic	C19H26N4O5	2-(2-{[1-(2-amino-3-phenylpropanoyl)piperidin-4-yl]formamido}acetamido)acetic acid	Hybrid peptides	3	5.3513	5.3513	Unknown	3	41	391.199	[M+H]+	390.19	-0.0013036	3.024	OWWLVBTXFRKQHL-UHFFFAOYSA-N	O=C(O)CNC(=O)CNC(=O)C1CCN(C(=O)C(N)CC=2C=CC=CC2)CC1	COCONUT=CNP0225559
B	5	neg_476	0.863696	1	-0.63125	PEF	Simple ID	Other possible annotated peaks for this cluster.	161	neg	476	1.504	193.05	[M-H]-	generic	C10H10O4	trans-Ferulic acid	Hydroxycinnamic acids	3	6.9432	6.9432	Unknown	3	5	193.05	[M-H]-	194.058	0.0001323	3.802	KSEBMYQBYZTDHS-HWKANZROSA-N	O=C(O)C=CC1=CC=C(O)C(OC)=C1	HMDB=HMDB0000954;HMDB0125096,KNApSAcK=C00002743;C00034325,ChEBI=CHEBI:17620;CHEBI:29749;CHEBI:76117,DrugBank=DB07767,YMDB=YMDB01325,FooDB=FDB012801;FDB012802;FDB021752;FDB030860,NANPDB=NANPDB_1498;NANPDB_2344;NANPDB_3476;NANPDB_4353;NANPDB_4505,STOFF=STOFF_10077,Urine=HMDB0000954,Feces=HMDB0000954,Serum=HMDB0000954,PubChem=54691413;445858,PlantCyc=FERULIC-ACID,UNPD=UNPD12047;UNPD142498;UNPD23140;…
B	310	pos_1341	0.857656	1	-0.62491	PEF	Simple ID		1	pos	1341	1.809	269.136	[M+H]+	generic	C10H16N6O3	2-Amino-7-[2-(2-Hydroxy-1-Hydroxymethyl-Ethylamino)-Ethyl]-1,7-Dihydro-Purin-6-One	Hypoxanthines	1	5.1058	5.1058	Unknown	3	2	269.136	[M+H]+	268.128	-0.0001352	2.972	XYCDSKWPYZSIDU-UHFFFAOYSA-N	O=C1NC(=NC=2N=CN(C12)CCNC(CO)CO)N	DrugBank=DB02391
B	129	neg_4011	2.41614	1	-3.753	PEF	Simple ID		1	neg	4011	7.625	557.46	[M-H]-	generic	C36H62O4	14-[(hexadecanoyloxy)methyl]-5,9-dimethyltetracyclo[11.2.1.0¹,¹⁰.0⁴,⁹]hexadecane-5-carboxylic acid	Kaurane diterpenoids	2	4.6658	4.6658	Unknown	3	4	557.46	[M-H]-	558.465	-0.002366	2.462	NWZGUHKMESAQNE-SNOPANLDNA-N	O=C(OCC1CC23CCC4C(C(=O)O)(C)CCCC4(C)C3CCC1C2)CCCCCCCCCCCCCCC	UNPD=UNPD124236,COCONUT=CNP0268342
B	16	neg_1335	1.36444	1	-1.3024	PEF	Simple ID	Other possible annotated peaks for this cluster.	101	neg	1335	3.776	295.228	[M-H]-	generic	C18H32O3	Alpha-dimorphecolic acid	Lineolic acids and derivatives	3	7.2327	7.2327	Unknown	3	22	295.228	[M-H]-	296.235	-0.0005316	3.999	NPDSHTNEKLQQIJ-UINYOVNOSA-N	O=C(O)CCCCCCCC(O)C=CC=CCCCCC	HMDB=HMDB0004670;HMDB0010223;HMDB0062652,KNApSAcK=C00000430,ChEBI=CHEBI:34496;CHEBI:68946;CHEBI:72651;CHEBI:77852;CHEBI:77895;CHEBI:78730;CHEBI:133820,DrugBank=DB07302,FooDB=FDB003060,BMDB=BMDB04670;BMDB10223,LipidMAPS=LMFA02000036;LMFA02000151;LMFA02000152;LMFA02000187;LMFA02000188;LMFA02000231;LMFA02000318,Saliva=HMDB0010223,CSF=HMDB0004670;HMDB0010223,Serum=HMDB0004670;HMDB0010223,PubChem=5312…
B	52	neg_1550	1.25836	1	-1.1277	PEF	Simple ID		66	neg	1550	3.111	311.222	[M-H]-	generic	C18H32O4	9(S)-HPODE	Lineolic acids and derivatives	3	6.1016	6.1016	Unknown	3	22	311.222	[M-H]-	312.23	0.0009831	3.275	JGUNZIWGNMQSBM-ZJHFMPGANA-N	O=C(O)CCCCCCCC(OO)C=CC=CCCCCC	HMDB=HMDB0006940;HMDB0062434,KNApSAcK=C00000393,ChEBI=CHEBI:34498;CHEBI:60955;CHEBI:63323;CHEBI:63331,FooDB=FDB024156;FDB030132;FDB030133,BMDB=BMDB06940,LipidMAPS=LMFA02000012;LMFA02000100,Serum=HMDB0006940,PubChem=49852425;9548877,PlantCyc=CPD-8677,BLEXP=BLEXPDB00000001928,COCONUT=CNP0085561
B	34	neg_1336	0.930319	1	-0.69493	PEF	Simple ID	Other possible annotated peaks for this cluster.	111	neg	1336	4.172	295.228	[M-H]-	generic	C18H32O3	13S-hydroxyoctadecadienoic acid	Lineolic acids and derivatives	3	6.0642	6.0642	Unknown	3	7	295.228	[M-H]-	296.235	-0.0006316	3.332	HNICUWMFWZBIFP-IRQZEAMPSA-N	O=C(O)CCCCCCCC=CC=CC(O)CCCCC	HMDB=HMDB0004667;HMDB0061708;HMDB0112194; KNApSAcK=C00000403; ChEBI=CHEBI:34154;CHEBI:72639;CHEBI:90850;CHEBI:94780;CHEBI:133819;CHEBI:136655;CHEBI:137495; DrugBank=DB06926; FooDB=FDB023395; BMDB=BMDB04667;BMDB06939; LipidMAPS=LMFA02000035;LMFA02000154;LMFA02000155;LMFA02000190;LMFA02000228;LMFA02000236; Urine=HMDB0004667; Saliva=HMDB0061708; CSF=HMDB0004667; Serum=HMDB0004667; PubChem=6443013; U…
B	24	neg_1160	0.75393	1	-0.53445	PEF	Simple ID		108	neg	1160	5.672	279.234	[M-H]-	generic	C18H32O2	Linoleic acid	Lineolic acids and derivatives	0	4.952	4.952	Unknown	3	1	279.234	[M-H]-	280.24	-0.0013462	2.702	OYHQOLUKZRVURQ-HZJYTTRNSA-N	O=C(O)CCCCCCCC=CCC=CCCCCC	HMDB=HMDB0000673;HMDB0006270,KNApSAcK=C00001224;C00036669,ChEBI=CHEBI:17351;CHEBI:30245;CHEBI:75108;CHEBI:86141;CHEBI:92157,SMPDB=PW_C000530,YMDB=YMDB00884,T3DB=T3D4928,FooDB=FDB006287;FDB006562;FDB012760;FDB023868;FDB030981,NANPDB=NANPDB_443;NANPDB_444;NANPDB_723;NANPDB_2337;NANPDB_3446;NANPDB_4237;NANPDB_4833;NANPDB_5444,STOFF=STOFF_158,BMDB=BMDB00673;BMDB06270,LipidMAPS=LMFA01030120;LMFA010301…
B	36	neg_1684	0.705672	1	-0.47755	PEF	Simple ID	Other possible annotated peaks for this cluster.	119	neg	1684	2.406	327.217	[M-H]-	generic	C18H32O5	Corchorifatty acid F	Lineolic acids and derivatives	3	7.0366	7.0366	Unknown	3	46	327.217	[M-H]-	328.225	0.0008977	3.653	MKYUCBXUUSZMQB-MKZMYESJNA-N	O=C(O)CCCCCCCC(O)C=CC(O)C(O)CC=CCC	HMDB=HMDB0035919,KNApSAcK=C00000387,ChEBI=CHEBI:91218,FooDB=FDB014713,NANPDB=NANPDB_1264,LipidMAPS=LMFA01050531;LMFA02000022;LMFA02000220;LMFA02000295;LMFA02000313;LMFA02000314,UNPD=UNPD191763;UNPD28770;UNPD54074;UNPD71314;UNPD74443,NPA=NPA016895,COCONUT=CNP0140165
B	309	pos_1598	0.703124	1	-0.46992	PEF	Simple ID	Other possible annotated peaks for this cluster.	2	pos	1598	4.62	281.247	[M+H]+	generic	C18H32O2	Linoleic acid	Lineolic acids and derivatives	2	5.802	5.802	Unknown	3	6	281.247	[M+H]+	280.24	0.0009067	3.264	OYHQOLUKZRVURQ-HZJYTTRNSA-N	O=C(O)CCCCCCCC=CCC=CCCCCC	HMDB=HMDB0000673;HMDB0006270,KNApSAcK=C00001224;C00036669,ChEBI=CHEBI:17351;CHEBI:30245;CHEBI:75108;CHEBI:86141;CHEBI:92157,SMPDB=PW_C000530,YMDB=YMDB00884,T3DB=T3D4928,FooDB=FDB006287;FDB006562;FDB012760;FDB023868;FDB030981,NANPDB=NANPDB_443;NANPDB_444;NANPDB_723;NANPDB_2337;NANPDB_3446;NANPDB_4237;NANPDB_4833;NANPDB_5444,STOFF=STOFF_158,BMDB=BMDB00673;BMDB06270,LipidMAPS=LMFA01030120;LMFA010301…
B	12	neg_1073	0.773645	1	0.26272	control	Simple ID		1	neg	1073	4.555	269.213	[M-H]-	generic	C16H30O3	3-Oxohexadecanoic acid	Long-chain fatty acids	0	4.3017	4.3017	Unknown	3	3	269.213	[M-H]-	270.219	-0.0009816	2.635	ASICPMTWQSESKX-UHFFFAOYSA-N	O=C(O)CC(=O)CCCCCCCCCCCCC	HMDB=HMDB0010733,ChEBI=CHEBI:37251,SMPDB=PW_C006740,FooDB=FDB027880,BMDB=BMDB10733,LipidMAPS=LMFA01060051,PubChem=17804645,COCONUT=CNP0040092
B	57	neg_1592	0.938787	1	-0.70591	PEF	Simple ID	Other possible annotated peaks for this cluster.	5	neg	1592	3.611	315.255	[M-H]-	generic	C18H36O4	(9S,10S)-9,10-dihydroxyoctadecanoate	Long-chain fatty acids	2	5.1678	5.1678	Unknown	3	4	315.255	[M-H]-	316.261	-0.0009168	2.879	VACHUYIREGFMSP-RXQGYGPJNA-N	O=C(O)CCCCCCCC(O)C(O)CCCCCCCC	HMDB=HMDB0059633,KNApSAcK=C00000392;C00001214,ChEBI=CHEBI:28724;CHEBI:85197;CHEBI:49254;CHEBI:58797;CHEBI:85147;CHEBI:85633,FooDB=FDB004012;FDB030131,LipidMAPS=LMFA01050527;LMFA02000007;LMFA02000008;LMFA02000142;LMFA02000238,PubChem=25201835;89377,PlantCyc=CPD-10515,UNPD=UNPD111606;UNPD11320;UNPD151966;UNPD175951,BLEXP=BLEXPDB00000089377,COCONUT=CNP0413661
B	43	neg_1358	0.729834	1	-0.49415	PEF	Simple ID		1	neg	1358	4.133	297.242	[M-H]-	generic	C18H34O3	Ricinoleic acid	Long-chain fatty acids	0	4.8643	4.8643	Unknown	3	5	297.242	[M-H]-	298.251	0.0013185	2.781	WBHHMMIMDMUBKC-XFXZXTDPNA-N	O=C(O)CCCCCCCC=CCC(O)CCCCCC	HMDB=HMDB0034297,KNApSAcK=C00001237,ChEBI=CHEBI:28592;CHEBI:45478;CHEBI:85150;CHEBI:85152;CHEBI:85639;CHEBI:85641;CHEBI:91295,DrugBank=DB02955,FooDB=FDB012640,STOFF=STOFF_7822,LipidMAPS=LMFA02000150;LMFA02000184;LMFA02000212;LMFA02000213;LMFA02000214,Saliva=HMDB0034297,PubChem=25630959,PlantCyc=CPD-12193,UNPD=UNPD153498;UNPD17523;UNPD24414,BLEXP=BLEXPDB00005282942,COCONUT=CNP0311322
B	60	neg_961	0.567437	1	-0.35732	PEF	Simple ID	Other possible annotated peaks for this cluster.	67	neg	961	5.979	255.232	[M-H]-	generic	C16H32O2	Palmitic acid	Long-chain fatty acids	1	7.26	7.26	Unknown	3	6	255.232	[M-H]-	256.24	0.0006538	3.968	IPCSVZSSVZVIGE-UHFFFAOYSA-N	O=C(O)CCCCCCCCCCCCCCC	HMDB=HMDB0000220,KNApSAcK=C00001233;C00030479,ChEBI=CHEBI:7896;CHEBI:15756,DrugBank=DB03796,SMPDB=PW_C000145;PW_C040705,YMDB=YMDB00069,T3DB=T3D4797,FooDB=FDB011679;FDB031084,NANPDB=NANPDB_250;NANPDB_720;NANPDB_1422;NANPDB_1436;NANPDB_2334;NANPDB_4157;NANPDB_4179;NANPDB_4239;NANPDB_4548;NANPDB_4835,STOFF=STOFF_231,BMDB=BMDB00220,LipidMAPS=LMFA01010001;LMFA01010046,Urine=HMDB0000220,Saliva=HMDB0000…
B	48	neg_1380	0.430696	1	-0.018	PEF	Simple ID	Other possible annotated peaks for this cluster.	81	neg	1380	5.869	299.259	[M-H]-	generic	C18H36O3	18-Hydroxyoctadecanoic acid	Long-chain fatty acids	2	6.603	6.603	Unknown	3	6	299.26	[M-H]-	300.266	-0.0003314	3.691	VLHZUYUOEGBBJB-UHFFFAOYSA-N	O=C(O)CCCCCCCCCCCCCCCCCO	KNApSAcK=C00034998,ChEBI=CHEBI:79182;CHEBI:86046,FooDB=FDB006898,LipidMAPS=LMFA02000136,PubChem=21891501,UNPD=UNPD184501,BLEXP=BLEXPDB00005282915,COCONUT=CNP0156319
B	487	pos_4906	1.10776	1	-0.96957	PEF	Simple ID		1	pos	4906	3.177	476.299	[M+H]+	generic	C27H41NO6	Epothilone H2;(-)-Epothilone H2	Macrolides and analogues	1	4.6903	4.6903	Unknown	3	12	476.299	[M+H]+	475.293	0.0014645	2.904	QJBTYCVYJKZKMC-KKWCUJPGNA-N	O=C1OC(C(=CC=2N=C(OC2)C)C)CC=C(C)CCCC(C)C(O)C(C(=O)C(C)(C)C(O)C1)C	KNApSAcK=C00045917,UNPD=UNPD74826,NPA=NPA008723,COCONUT=CNP0315582
B	549	pos_657	1.47563	1	-1.4929	PEF	Simple ID		1	pos	657	2.999	213.149	[M+H]+	generic	C12H20O3	Traumatin	Medium-chain fatty acids	0	4.7353	4.7353	Unknown	3	1	213.149	[M+H]+	212.141	-0.000479	2.902	INMKWUNQKOWGEZ-VQHVLOKHSA-N	O=CC=CCCCCCCCCC(=O)O	HMDB=HMDB0037326,ChEBI=CHEBI:19144,FooDB=FDB000515;FDB016346,LipidMAPS=LMFA01060093;LMFA01060094,PubChem=15388629;5312889,PlantCyc=12-OXO-TRANS-10-DODECENOATE,UNPD=UNPD107011,COCONUT=CNP0296195
B	67	neg_1883	1.53923	1	-1.6785	PEF	Simple ID		1	neg	1883	2.338	345.232	[M-H]-	generic	C24H30N2	N1,N3-bis(2,6-dimethylphenyl)-2,2,4,4-tetramethylcyclobutane-1,3-diimine	m-Xylenes	0	3.4047	3.4047	Unknown	3	3	345.232	[M-H]-	346.241	0.0013225	1.988	KBYPFOYHWAVKQN-ORFRIDJFSA-N	N(C=1C(=CC=CC1C)C)=C2C(C(=NC=3C(=CC=CC3C)C)C2(C)C)(C)C	UNPD=UNPD22052,COCONUT=CNP0358272
B	63	pos_2916	0.886434	1	0.3685	control	Simple ID	Other possible annotated peaks for this cluster.	55	pos	2916	1.764	353.15	[M+H]+	generic	C20H20N2O4	Moschamine	N-acylserotonins	3	5.9101	5.9101	Unknown	3	13	353.15	[M+H]+	352.142	-0.0003164	3.28	WGHKJYWENWLOMY-XVNBXDOJSA-N	O=C(C=CC1=CC=C(O)C(OC)=C1)NCCC2=CNC=3C=CC(O)=CC32	HMDB=HMDB0032759,KNApSAcK=C00026737;C00027005;C00027007,ChEBI=CHEBI:85158,FooDB=FDB010726,PubChem=5969616,PlantCyc=CPD-8935,UNPD=UNPD139352;UNPD57174;UNPD226455,BLEXP=BLEXPDB00000340062,COCONUT=CNP0255191
B	7	neg_1627	0.777057	1	0.25285	control	Simple ID		150	neg	1627	1.939	321.124	[M-H]-	generic	C19H18N2O3	N6-cis-p-Coumaroylserotonin	N-acylserotonins	3	7.1525	7.1525	Unknown	3	13	321.124	[M-H]-	322.132	0.000566	3.91	WLZPAFGVOWCVMG-FPYGCLRLSA-N	O=C(C=CC1=CC=C(O)C=C1)NCCC2=CNC=3C=CC(O)=CC32	HMDB=HMDB0038340,KNApSAcK=C00026736;C00027080,FooDB=FDB017675;FDB021495,PubChem=5458879,PlantCyc=CPD-8936,UNPD=UNPD138388;UNPD167201;UNPD209587,BLEXP=BLEXPDB00000340063,COCONUT=CNP0113215
B	133	neg_4341	1.097	1	0.62543	control	Simple ID		1	neg	4341	1.67	592.353	[M-H]-	generic	C33H47N5O5	Apicidin A	Oligopeptides	3	5.241	5.241	Unknown	3	6	592.353	[M-H]-	593.358	-0.0023568	2.969	BHYPIIUJEQHYIP-DJTCWABONA-N	O=C1NC(C(=O)NC(C(=O)N2CCCCC2C(=O)NC1CCCCCC(=O)CC)C(C)CC)CC3=CNC=4C=CC=CC43	KNApSAcK=C00026879,UNPD=UNPD76959,BLEXP=BLEXPDB00000480951,NPA=NPA009506,COCONUT=CNP0317067
B	138	neg_4589	1.35051	1	-1.3674	PEF	Simple ID		1	neg	4589	5.399	615.362	[M-H]-	generic	C30H48N8O6	6-amino-2-({1-[2-(2-aminoacetamido)propanoyl]pyrrolidin-2-yl}formamido)-N-{1-[(1-carbamoyl-2-methylpropyl)carbamoyl]-2-phenylethyl}hexanamide	Oligopeptides	2	4.7987	4.7987	Unknown	3	9	615.362	[M-H]-	616.37	4.8e-06	3.278	TXFHCXHKPWWWQX-UHFFFAOYSA-N	O=C(N)C(NC(=O)C(NC(=O)C(NC(=O)C1N(C(=O)C(NC(=O)CN)C)CCC1)CCCCN)CC=2C=CC=CC2)C(C)C	COCONUT=CNP0323656
B	70	neg_5874	0.957016	1	0.42821	control	Simple ID	Other possible annotated peaks for this cluster.	151	neg	5874	8.252	738.508	[M-H]-	generic	C41H74NO8P	PE(18:2(9Z,12Z)/18:2(9Z,12Z))	Phosphatidylethanolamines	3	7.0339	7.0339	Unknown	3	20	738.508	[M-H]-	739.515	-0.0002715	4.178	SSCDRSKJTAQNNB-DWEQTYCFSA-N	O=C(OCC(OC(=O)CCCCCCCC=CCC=CCCCCC)COP(=O)(O)OCCN)CCCCCCCC=CCC=CCCCCC	HMDB=HMDB0009093,ChEBI=CHEBI:84846,FooDB=FDB026283,BMDB=BMDB09093,LipidMAPS=LMGP02010111,BLEXP=BLEXPDB00009546812,COCONUT=CNP0350195
B	109	pos_8289	0.814241	1	0.29758	control	Simple ID		116	pos	8289	8.652	742.538	[M+H]+	generic	C41H76NO8P	PE(18:1(9Z)/18:2(9Z,12Z))	Phosphatidylethanolamines	2	6.716	6.716	Unknown	3	29	742.538	[M+H]+	741.531	0.0002315	4.027	GKAFCSRKMWFPSJ-RJXNKANHSA-N	O=C(OCC(OC(=O)CCCCCCCC=CCC=CCCCCC)COP(=O)(O)OCCN)CCCCCCCC=CCCCCCCCC	HMDB=HMDB0009060,ChEBI=CHEBI:74977;CHEBI:84543,FooDB=FDB026250,BMDB=BMDB09060,LipidMAPS=LMGP02010048,BLEXP=BLEXPDB00009546753,COCONUT=CNP0137161
B	622	pos_9617	0.965435	1	0.44338	control	Simple ID		1	pos	9617	10.373	857.628	[M+H]+	generic	C48H89O10P	PG(22:0/20:3(8Z,11Z,14Z))	Phosphatidylglycerols	0	3.6973	3.6973	Unknown	3	5	857.628	[M+H]+	856.619	-0.0011879	2.364	VDHGMWBUEKBWND-UBPFOWLVNA-N	O=C(OCC(OC(=O)CCCCCCC=CCC=CCC=CCCCCC)COP(=O)(O)OCC(O)CO)CCCCCCCCCCCCCCCCCCCCC	LipidMAPS=LMGP04010718
B	471	pos_4531	1.42421	1	-1.4177	PEF	Simple ID		1	pos	4531	7.352	445.349	[M+2H]2+	generic	C50H97O10P	PG(22:0/22:1(11Z))	Phosphatidylglycerols	0	4.1253	4.1253	Unknown	3	2	445.349	[M+2H]2+	888.682	-0.0019112	2.792	ULPGCQLRNVBUIY-IUEGSOCWNA-N	O=C(OCC(OC(=O)CCCCCCCCCC=CCCCCCCCCCC)COP(=O)(O)OCC(O)CO)CCCCCCCCCCCCCCCCCCCCC	LipidMAPS=LMGP04010722
B	55	neg_6884	1.41719	1	1.0876	control	Simple ID	Other possible annotated peaks for this cluster.	93	neg	6884	7.444	857.516	[M-H]-	generic	C45H79O13P	PI(18:2(9Z,12Z)/18:2(9Z,12Z))	Phosphatidylinositols	3	6.8158	6.8158	Unknown	3	23	857.516	[M-H]-	858.526	0.0024528	3.635	JTPRPYYVVJBCFF-IULBOROHSA-N	O=C(OCC(OC(=O)CCCCCCCC=CCC=CCCCCC)COP(=O)(O)OC1C(O)C(O)C(O)C(O)C1O)CCCCCCCC=CCC=CCCCCC	HMDB=HMDB0009850;HMDB0062771,ChEBI=CHEBI:77165;CHEBI:77348,FooDB=FDB027040,BMDB=BMDB09850,LipidMAPS=LMGP06010927,Serum=HMDB0009850,COCONUT=CNP0086712
B	242	pos_7458	0.71745	1	0.18831	control	Simple ID		162	pos	7458	6.618	673.495	[M+Na]+	generic	C46H66O2	menaquinol-7	Polyprenylphenols	1	5.4316	5.4316	Unknown	3	9	673.495	[M+Na]+	650.506	0.0004021	3.121	VFGNPJRRTKMYKN-LJWNYQGCSA-N	OC=1C=2C=CC=CC2C(O)=C(C1C)CC=C(C)CCC=C(C)CCC=C(C)CCC=C(C)CCC=C(C)CCC=C(C)CCC=C(C)C	ChEBI=CHEBI:64834,PubChem=447918,PlantCyc=CPD-12125
B	259	pos_10224	0.801354	1	-0.56993	PEF	Simple ID		1	pos	10224	10.587	901.696	[M+H]+	generic	C51H96O12	SCH 60065	Polyterpenoids	2	6.0729	6.0729	Unknown	3	7	901.696	[M+H]+	900.69	0.001355	2.89	KDSDRAPFJAZCEX-WATOYXSJNA-N	OCC1OC(OCC=C(C)CCC=C(C)CCCC(O)(C)CCCC(O)(C)CCCC(O)(C)CCCC(O)(C)CCCC(O)(C)CCCC(O)(C)CCC=C(C)C)C(O)C(O)C1O	KNApSAcK=C00016401,UNPD=UNPD178054,NPA=NPA012125,COCONUT=CNP0163287
B	39	neg_1269	0.985568	1	-0.75582	PEF	Simple ID	Other possible annotated peaks for this cluster.	94	neg	1269	3.001	291.197	[M-H]-	generic	C18H28O3	12-oxo-PDA;12-Oxo-cis-10,15-phytodienoic acid;2-Cyclopentene-1-octanoic acid	Octadecanoids	2	5.3901	5.3901	Unknown	3	5	291.197	[M-H]-	292.204	-0.0008317	2.979	PMTMAFAPLCGXGK-HQYJUFBQNA-N	O=C(O)CCCCCCCC1C=CC(=O)C1CC=CCC	KNApSAcK=C00000365,ChEBI=CHEBI:15560;CHEBI:34005;CHEBI:57411;CHEBI:59427,DrugBank=DB03007,FooDB=FDB001432;FDB005939;FDB030258,LipidMAPS=LMFA02010001,PubChem=5280411,PlantCyc=CPD-729,UNPD=UNPD17522;UNPD53741;UNPD56120,COCONUT=CNP0173799
B	345	pos_1819	0.730889	1	-0.55716	PEF	Simple ID		1	pos	1819	4.301	293.21	[M+H]+	generic	C18H28O3	12-oxo-PDA;12-Oxo-cis-10,15-phytodienoic acid;2-Cyclopentene-1-octanoic acid	Octadecanoids	3	5.3091	5.3091	Unknown	3	15	293.21	[M+H]+	292.204	0.0011212	2.902	PMTMAFAPLCGXGK-HQYJUFBQNA-N	O=C(O)CCCCCCCC1C=CC(=O)C1CC=CCC	KNApSAcK=C00000365,ChEBI=CHEBI:15560;CHEBI:34005;CHEBI:57411;CHEBI:59427,DrugBank=DB03007,FooDB=FDB001432;FDB005939;FDB030258,LipidMAPS=LMFA02010001,PubChem=5280411,PlantCyc=CPD-729,UNPD=UNPD17522;UNPD53741;UNPD56120,COCONUT=CNP0173799
B	426	pos_3733	1.39978	1	1.0743	control	Simple ID		1	pos	3733	5.782	395.288	[M+H]+	generic	C22H38N2O4	6-methoxy-1,3-dimethyl-5-(2-oxopentadecyl)-1,2,3,4-tetrahydropyrimidine-2,4-dione	Pyrimidones	1	4.6525	4.6525	Unknown	3	2	395.288	[M+H]+	394.283	0.0019341	2.532	RAGUSBBLNDPAQB-UHFFFAOYSA-N	O=C1C(=C(OC)N(C(=O)N1C)C)CC(=O)CCCCCCCCCCCCC	COCONUT=CNP0371084
B	93	neg_2667	0.997279	1	0.51045	control	Simple ID		1	neg	2667	6.886	417.299	[M-H]-	generic	C22H38N6O2	N-(2-methoxyethyl)-N-[(octahydro-1H-quinolizin-1-yl)methyl]-4-[(1H-1,2,3,4-tetrazol-1-yl)methyl]cyclohexane-1-carboxamide	Quinolizines	1	4.7666	4.7666	Unknown	3	10	417.298	[M-H]-	418.306	-0.000152	3.118	WSHZHCSWFTULAL-UHFFFAOYSA-N	O=C(N(CCOC)CC1CCCN2CCCCC21)C3CCC(CN4N=NN=C4)CC3	COCONUT=CNP0396203
B	1	neg_794	1.41105	1	1.171	control	Simple ID		193	neg	794	0.86	233.093	[M-H]-	generic	C12H14N2O3	5-Methoxytryptophan	Serotonins	3	5.8245	5.8245	Unknown	3	4	233.093	[M-H]-	234.1	0.0002659	3.538	KVNPSKDDJARYKK-JTQLQIEISA-N	O=C(O)C(N)CC1=CNC=2C=CC(OC)=CC21	HMDB=HMDB0002339,ChEBI=CHEBI:74049,FooDB=FDB022969,BMDB=BMDB02339,BLEXP=BLEXPDB00000119802,COCONUT=CNP0002348
B	480	pos_4811	1.1806	1	-1.0713	PEF	Simple ID		1	pos	4811	7.599	467.366	[M+H]+	generic	C35H46	4'-Apo-3,4-didehydrolycopene/ (4-Apo-3',4'-didehydrolycopene)	Sesquaterpenoids	0	3.4027	3.4027	Unknown	3	2	467.366	[M+H]+	466.36	0.0011279	1.986	RMTXRSKFJQIXGO-JIYPWYQOSA-N	C(=CC=C(C=CC=C(C=CC=C(C)C)C)C)C=C(C=CC=C(C=CC=C(C=CC=C(C)C)C)C)C	LipidMAPS=LMPR01070189,COCONUT=CNP0252397
B	564	pos_7007	0.734079	1	0.22831	control	Simple ID	Other possible annotated peaks for this cluster.	2	pos	7007	11.554	639.489	[M+H]+	generic	C43H62N2O2	25-[(2-hydroxypropyl)amino]-4,33,34-trimethyl-7-(prop-1-en-2-yl)-32-azanonacyclo[17.12.2.2?,?.0?,??.0?,?.0?,??.0??,??.0??,??.0??,??]pentatriaconta-2(35),5(34)-dien-14-yn-26-ol	Sesquiterpenoids	1	5.3643	5.3643	Unknown	3	3	639.489	[M+H]+	638.481	-0.0001943	3.476	JOHDGASSUYELFC-UHFFFAOYSA-N	OC(C)CNC1CC2CC3CC4CC5CC#CC6CCCC76CC(C(=C)C)CC8=C(C=C(CC87C)C95NC4(C)C3(CC9)C2CC1O)C	COCONUT=CNP0383546
B	59	neg_4103	0.751888	1	0.21774	control	Simple ID		16	neg	4103	5.403	568.364	[M-H]-	generic	C34H51NO6	2-[4'-(1,11-dihydroxy-10-methyl-6-methylideneundeca-2,4,9-trien-2-yl)-3,5'-dihydroxy-8-(2-hydroxyethyl)-3-[2-(methylamino)ethyl]spiro[bicyclo[3.3.1]nonane-2,1'-cyclopentan]-6-en-9-ylidene]propanal	Sesterterpenoids	2	5.269	5.269	Unknown	3	18	568.364	[M-H]-	569.372	0.0003619	3.449	HSFXZLSBRFKMKZ-UHFFFAOYSA-N	O=CC(=C1C2C=CC(CCO)C1C3(CCC(C(=CC=CC(=C)CCC=C(C)CO)CO)C3O)C(O)(CCNC)C2)C	COCONUT=CNP0315780
B	574	pos_7559	1.56281	1	-1.652	PEF	Simple ID		1	pos	7559	5.283	682.512	[M+NH4]+	generic	C41H64N2O5	2-(4'-{11-[(cyclohexylmethyl)amino]-1-hydroxy-10-methyl-6-methylideneundeca-2,4,9-trien-2-yl}-3,5'-dihydroxy-8-(2-hydroxyethyl)-3-[2-(methylamino)ethyl]spiro[bicyclo[3.3.1]nonane-2,1'-cyclopentan]-6-en-9-ylidene)propanal	Sesterterpenoids	0	5.3043	5.3043	Unknown	3	1	682.512	[M+NH4]+	664.482	0.0029487	3.971	HITXQSQGIPMBBA-UHFFFAOYSA-N	O=CC(=C1C2C=CC(CCO)C1C3(CCC(C(=CC=CC(=C)CCC=C(C)CNCC4CCCCC4)CO)C3O)C(O)(CCNC)C2)C	COCONUT=CNP0328858
B	183	pos_9367	0.718084	1	0.17274	control	Simple ID	Other possible annotated peaks for this cluster.	56	pos	9367	11.046	837.656	[M+Na]+	generic	C51H90O7	Sitoindoside I	Stigmastanes and derivatives	1	7.1564	7.1564	Unknown	3	6	837.657	[M+Na]+	814.669	0.0013759	3.657	JCLYMCVRBRHEHI-UHFFFAOYNA-N	O=C(OCC1OC(OC2CC3=CCC4C(CCC5(C)C(CCC45)C(C)CCC(CC)C(C)C)C3(C)CC2)C(O)C(O)C1O)CCCCCCCCCCCCCCC	HMDB=HMDB0030836,KNApSAcK=C00035875,ChEBI=CHEBI:67595,FooDB=FDB002792;FDB005452,NANPDB=NANPDB_2479,LipidMAPS=LMST01040198;LMST01040206,UNPD=UNPD158987;UNPD192815;UNPD201199;UNPD42712;UNPD50532;UNPD56451;UNPD62338;UNPD73652;UNPD75952,BLEXP=BLEXPDB00009832350,COCONUT=CNP0244079
B	270	pos_10496	1.07032	1	-0.89033	PEF	Simple ID		1	pos	10496	10.679	922.77	[M+H]+	generic	C55H103NO9	1,3-bis(acetyloxy)-2-[2-(acetyloxy)nonacosanamido]octadecan-4-yl acetate	Tetracarboxylic acids and derivatives	1	4.8205	4.8205	Unknown	3	13	922.77	[M+H]+	921.763	0.0002603	3.243	PLNGHDDRBJSYAF-LXYXEGNMNA-N	O=C(OCC(NC(=O)C(OC(=O)C)CCCCCCCCCCCCCCCCCCCCCCCCCCC)C(OC(=O)C)C(OC(=O)C)CCCCCCCCCCCCCC)C	UNPD=UNPD3857,COCONUT=CNP0108243
B	243	pos_10305	1.41823	1	-1.4035	PEF	Simple ID		6	pos	10305	8.837	907.681	[M+Na]+	generic	C58H92O6	TG(15:0/18:4(6Z,9Z,12Z,15Z)/22:6(4Z,7Z,10Z,13Z,16Z,19Z))	Triacylglycerols	1	5.575	5.575	Unknown	3	12	907.681	[M+Na]+	884.689	-0.0021886	2.718	TWXWSOLKSDFPFB-WIUFZCTJSA-N	O=C(OCC(OC(=O)CCCCC=CCC=CCC=CCC=CCC)COC(=O)CCCCCCCCCCCCCC)CCC=CCC=CCC=CCC=CCC=CCC=CCC	HMDB=HMDB0043683,LipidMAPS=LMGL03015235
B	257	pos_9950	0.997095	1	-0.7846	PEF	Simple ID	Other possible annotated peaks for this cluster.	4	pos	9950	11.243	881.763	[M+H]+	generic	C57H100O6	TG(16:1(9Z)/18:0/20:4(5Z,8Z,11Z,14Z))	Triacylglycerols	2	6.041	6.041	Unknown	3	51	881.763	[M+H]+	880.752	-0.0035326	3.426	ITWBZDOMDJKFCH-YDOBIKPESA-N	O=C(OCC(OC(=O)CCCCCCCCCCCCCCCCC)COC(=O)CCCCCCCC=CCCCCCC)CCCC=CCC=CCC=CCC=CCCCCC	HMDB=HMDB0005426,ChEBI=CHEBI:89962,FooDB=FDB023702,BMDB=BMDB05426,LipidMAPS=LMGL03010356,Serum=HMDB0005426,COCONUT=CNP0104051
B	608	pos_9037	0.907022	1	-0.71123	PEF	Simple ID		1	pos	9037	10.347	811.678	[M+H]+	generic	C52H90O6	TG(14:1(9Z)/15:0/20:4(5Z,8Z,11Z,14Z))	Triacylglycerols	3	4.3118	4.3118	Unknown	3	6	811.678	[M+H]+	810.674	0.0031171	2.309	QNLQZXOKXMBLEP-PQOGXPGPSA-N	O=C(OCC(OC(=O)CCCCCCCCCCCCCC)COC(=O)CCCCCCCC=CCCCC)CCCC=CCC=CCC=CCC=CCCCCC	HMDB=HMDB0047759,LipidMAPS=LMGL03014590
B	171	neg_6139	1.31016	1	0.90341	control	Simple ID		1	neg	6139	6.894	765.476	[M-H]-	generic	C49H66O7	36-(1,2-dihydroxyethyl)-4,37-dihydroxy-25-(1-hydroxyethyl)-40-(hydroxymethyl)-2,13,13,36-tetramethyldecacyclo[18.12.7.1?,??.0?,??.0?,??.0?,??.0??,??.0??,??.0??,??.0??,??]tetraconta-5,16,22,24,26,28-hexaen-18-one	Triterpenoids	2	5.7663	5.7663	Unknown	3	7	765.476	[M-H]-	766.481	-0.001922	3.122	XGXFRVFLDQUXMJ-UHFFFAOYSA-N	O=C1C=C2C3CC(C)(C)CC45CCCC5C=CC(O)(CC2(C)C67CCC8C=C9C=CC(=CC9=CC8C%10(CCC(O)C(C)(C(O)CO)C%10CC6)C17)C(O)C)C34CO	COCONUT=CNP0191878
B	512	pos_5495	1.2114	1	-1.0608	PEF	Simple ID		1	pos	5495	6.907	533.414	[M+H]+	generic	C40H52	Chlorobactene;phi,psi-Carotene	Triterpenoids	2	5.2502	5.2502	Unknown	3	7	533.414	[M+H]+	532.407	-2.19e-05	2.96	VJASLAGEYVTOGS-IQAIWTHGSA-N	C(=CC=C(C=CC=C(C=CC=1C(=CC=C(C1C)C)C)C)C)C=C(C=CC=C(C=CC=C(C)CCC=C(C)C)C)C	KNApSAcK=C00022819,ChEBI=CHEBI:80167,LipidMAPS=LMPR01070163,PubChem=10098570,UNPD=UNPD149753,COCONUT=CNP0224586
B	513	pos_5496	0.869539	1	-0.67233	PEF	Simple ID		1	pos	5496	6.417	533.419	[M+H]+	generic	C33H56O5	7-(acetyloxy)-1-(5-ethyl-6-methylheptan-2-yl)-5a-hydroxy-9a,11a-dimethyl-hexadecahydro-1H-cyclopenta[a]phenanthren-5-yl acetate	Triterpenoids	0	3.7127	3.7127	Unknown	3	2	533.419	[M+H]+	532.413	0.0009513	2.296	MOBBYSXRMKKPTN-FNABWZFSNA-N	O=C(OC1CCC2(C)C3CCC4(C)C(CCC4C3CC(OC(=O)C)C2(O)C1)C(C)CCC(CC)C(C)C)C	UNPD=UNPD110013,COCONUT=CNP0221702
B	166	pos_8139	0.933568	1	0.40449	control	Simple ID		7	pos	8139	10.612	727.566	[M+H]+	generic	C49H74O4	ubiquinone-8	Ubiquinones	3	5.9749	5.9749	Unknown	3	22	727.566	[M+H]+	726.559	0.0002873	3.28	ICFIZJQGJAJRSU-SGHXUWJISA-N	O=C1C(OC)=C(OC)C(=O)C(=C1C)CC=C(C)CCC=C(C)CCC=C(C)CCC=C(C)CCC=C(C)CCC=C(C)CCC=C(C)CCC=C(C)C	ChEBI=CHEBI:61683,FooDB=FDB031235,LipidMAPS=LMPR02010005,PubChem=5283546;1157,PlantCyc=UBIQUINONE-8,UNPD=UNPD162495;UNPD24069;UNPD214005,BLEXP=BLEXPDB00005283546,NPA=NPA017608,COCONUT=CNP0298127
B	501	pos_5029	0.973028	1	-0.77591	PEF	Simple ID		1	pos	5029	4.195	489.318	[M+H]+	generic	C25H48N2O3S2	20-[(2-amino-2-keto-ethyl)thiocarbamoyl]-22-mercapto-behenic acid	Very long-chain fatty acids	3	4.7198	4.7198	Unknown	3	12	489.318	[M+H]+	488.311	0.0006802	3.144	PPBLGTJAPDTDIX-UHFFFAOYSA-N	O=C(O)CCCCCCCCCCCCCCCCCCC(C(=S)NCC(=O)N)CCS
B	495	pos_4983	1.61856	1	1.521	control	Simple ID		1	pos	4983	0.901	484.322	[M+H]+	generic	C23H50NO5PS	N-[1-[[butyl(methoxy)phosphoryl]oxymethyl]heptyl]decane-1-sulfonamide		1	3.7231	3.7231	Unknown	3	2	484.322	[M+H]+	483.315	-9.22e-05	2.901	ZYIHPJHNGPOSIY-UHFFFAOYSA-N	O=P(OC)(OCC(NS(=O)(=O)CCCCCCCCCC)CCCCCC)CCCC
B	74	pos_8706	0.858662	1	0.31416	control	Simple ID		57	pos	8706	8.14	782.583	[M+H]+	generic	C50H75N3O4	4-[3-[[4-(2-azatricyclo[10.4.0.04,9]hexadeca-1(16),4,6,8,12,14-hexaen-10-yn-2-yl)-4-keto-butanoyl]amino]-1,1-dimethyl-propoxy]-N-(4-cyclohexadecylbutyl)-2,2-dimethyl-butyramide		2	3.0341	3.0341	Unknown	3	366	782.582	[M+H]+	781.576	0.0005343	2.545	KTKVMTGYLDPMBC-UHFFFAOYSA-N	O=C(NCCC(OCCC(C(=O)NCCCCC1CCCCCCCCCCCCCCC1)(C)C)(C)C)CCC(=O)N2C=3C=CC=CC3C#CC=4C=CC=CC4C2
B	519	pos_5826	0.741737	1	0.23779	control	Simple ID		1	pos	5826	8.681	560.493	[M+H]+	generic	C38H61N3	1,2-dimethylprop-1-enyl-[1-(2-methylprop-1-enyl)-6-phenethyl-2-propyl-hept-6-enylidene]amine;ethane;3-ethylpyridine;methyl(methylene)amine		1	2.0668	2.0668	Unknown	3	4	560.493	[M+H]+	559.487	0.0010254	1.687	OJGZRAFDOOQKDT-UHFFFAOYSA-N	N=1C=CC=C(C1)CC.N(=C)C.N(=C(C=C(C)C)C(CCC)CCCC(=C)CCC=1C=CC=CC1)C(=C(C)C)C.CC
B	148	pos_7866	0.565504	1	0.060209	control	Double ID		6	pos	7866	11.574	703.617	[M+CH3OH+H]+	generic	C36H70N12	5-azido-6-methyl-hept-1-yne;3-azido-2-methyl-hexane;6-azido-7-methyl-oct-2-yne;isopentane		1	2.724	2.724	Unknown	3	3	703.617	[M+CH3OH+H]+	670.585	0.0006314	2.197	NVQKJBNZKVGSBL-UHFFFAOYSA-N	[N-]=[N+]=NC(CCC#C)C(C)C.[N-]=[N+]=NC(CCC#CC)C(C)C.[N-]=[N+]=NC(CCC)C(C)C.[N-]=[N+]=NC(CCC)C(C)C.CCC(C)C
B	136	neg_4530	2.45253	1	-3.9314	PEF	Simple ID		1	neg	4530	1.46	609.149	[M-H]-	generic	C30H33N2O6P3	7-[1-(2-diethoxyphosphorylethyl)pyridin-1-ium-4-yl]-9-phenyl-2-(2-phosphorosooxyethyl)phosphindolo[2,3-c]pyridin-2-ium 9-oxide		0	2.491	2.491	Unknown	3	5	609.149	[M-H]-	610.155	-0.0013298	2.491	DDRGERSGXOPHKA-UHFFFAOYSA-N	O=POCC[N+]1=CC=C2C=3C=CC(=CC3P(=O)(C=4C=CC=CC4)C2=C1)C=5C=C[N+](=CC5)CCP(=O)(OCC)OCC
B	496	pos_4986	1.45788	1	-1.4644	PEF	Simple ID		1	pos	4986	5.094	484.375	[M+H]+	generic	C26H49N3O5	3-[2-[2-[2-[[(E)-but-2-enyl]amino]-2-keto-ethoxy]ethoxy]ethoxy]benzamide;dimethylamine;ethane;n-pentane		0	1.957	1.957	Unknown	3	3	484.375	[M+H]+	483.367	-0.0005019	1.957	VRWSUISLKKZXAI-HZBIHQSRSA-N	O=C(N)C=1C=CC=C(OCCOCCOCC(=O)NCC=CC)C1.N(C)C.CC.CCCCC
B	338	pos_659	1.37157	1	-1.3133	PEF	Simple ID	Other possible annotated peaks for this cluster.	3	pos	659	3.091	213.151	[M+H]+	generic	C9H24O3S	mesylmethane;methoxymethane;neopentane		0	2.1399	2.1399	Unknown	3	6	213.151	[M+H]+	212.145	0.0007921	2.001	ZSVRRAMEIKRHDU-UHFFFAOYSA-N	O=S(=O)(C)C.O(C)C.CC(C)(C)C
B	50	pos_2057	1.23684	1	-1.1276	PEF	Simple ID		10	pos	2057	6.277	307.261	[M+H]+	generic	C16H30N6	N2,N4-di-tert-butyl-6-(piperidin-1-yl)-1,3,5-triazine-2,4-diamine		2	4.3644	4.3644	Unknown	3	20	307.261	[M+H]+	306.253	-0.0006286	2.648	NGEWMASDVPOYGL-UHFFFAOYSA-N	N=1C(=NC(=NC1NC(C)(C)C)N2CCCCC2)NC(C)(C)C	COCONUT=CNP0289196
B	58	neg_1590	1.19302	1	-1.0545	PEF	Simple ID		1	neg	1590	3.458	315.25	[M-H]-	generic	C14H32N6O2	3-[2-[2-[2-[[3-keto-3-(methylamino)propyl]amino]ethylamino]ethylamino]ethylamino]-N-methyl-propionamide		0	1.749	1.749	Unknown	3	5	315.25	[M-H]-	316.259	0.0012978	1.749	ZPKFJJGCOVVYAG-UHFFFAOYSA-N	O=C(NC)CCNCCNCCNCCNCCC(=O)NC
B	452	pos_4157	1.15459	1	-0.99013	PEF	Simple ID		1	pos	4157	4.639	423.306	[M+H]+	generic	C21H38N6O3	(2S,4R)-1-[(2S)-2-[4-[1-(tert-butylamino)-1-methyl-ethyl]triazol-1-yl]-3,3-dimethyl-butanoyl]-4-hydroxy-N-methyl-pyrrolidine-2-carboxamide		3	2.5189	2.5189	Unknown	3	11	423.306	[M+H]+	422.301	0.0019155	1.961	WKCFXOHHRISZSA-IJEWVQPXSA-N	O=C(NC)C1N(C(=O)C(N2N=NC(=C2)C(NC(C)(C)C)(C)C)C(C)(C)C)CC(O)C1
B	381	pos_2663	1.14783	1	-0.99306	PEF	Simple ID		1	pos	2663	4.82	339.248	[M+H]+	generic	C19H34N2OS	5-(1-laurylpent-3-enyl)-3H-1,3,4-oxadiazole-2-thione		2	2.6343	2.6343	Unknown	3	11	339.248	[M+H]+	338.239	-0.0012388	1.682	VCIWQMNEQDASFA-UHFFFAOYSA-N	S=C1OC(=NN1)C(CC=CC)CCCCCCCCCCCC
B	29	pos_5970	1.14694	1	-0.97348	PEF	Simple ID	Other possible annotated peaks for this cluster.	202	pos	5970	5.973	573.446	[M+H]+	generic	C27H56N8O5	N-[2-[2-[[(2Z)-2-hydroximino-1,1-dimethyl-propyl]amino]ethyl-[2-[(2-imino-1,1-dimethyl-propyl)amino]ethyl]amino]ethyl]-N'-[2-[2-[2-(methylamino)ethoxy]ethoxy]ethyl]succinamide		3	2.8344	2.8344	Unknown	3	50	573.446	[M+H]+	572.437	-0.0017567	2.314	DRGCFTZPNZFPRJ-AUHQGJROSA-N	O=C(NCCOCCOCCNC)CCC(=O)NCCN(CCNC(C(=N)C)(C)C)CCNC(C(=NO)C)(C)C
B	538	pos_6235	1.06088	1	-0.86239	PEF	Simple ID		1	pos	6235	9.601	591.493	[M+IsoProp+H]+	generic	C26H50N12	[4,6-bis[butyl(methyl)amino]-s-triazin-2-yl]-[2-[[4-[butyl(methyl)amino]-6-(dimethylamino)-s-triazin-2-yl]amino]ethyl]-methyl-amine		2	3.1915	3.1915	Unknown	3	5	591.494	[M+IsoProp+H]+	530.428	-0.0005691	2.587	SQYYKNCTQPFIDC-UHFFFAOYSA-N	N=1C(=NC(=NC1N(C)C)N(C)CCCC)NCCN(C=2N=C(N=C(N2)N(C)CCCC)N(C)CCCC)C
B	441	pos_3834	0.991742	1	-0.78678	PEF	Simple ID		1	pos	3834	5.61	400.374	[M+H]+	generic	C20H45N7O	1-[amino-[(Z)-2-(dimethylamino)vinyl]amino]propan-2-ol;(2-imino-1,1-dimethyl-propyl)-[3-[(2-imino-1,1-dimethyl-propyl)amino]propyl]amine		0	2.351	2.351	Unknown	3	1	400.374	[M+H]+	399.369	0.0019355	2.351	LZXYMRMSCAGJDP-GUHKXDMSSA-N	N=C(C)C(NCCCNC(C(=N)C)(C)C)(C)C.OC(C)CN(N)C=CN(C)C
B	522	pos_5952	0.948183	1	-0.72452	PEF	Simple ID		1	pos	5952	7.665	571.469	[M+H]+	generic	C32H62N2O6	benzene;2-[carboxymethyl(ethyl)amino]acetic acid;ethane;3-methylbutyric acid;pyridine		1	2.0572	2.0572	Unknown	3	6	571.469	[M+H]+	570.461	-0.0007358	1.781	YXTUVDZNVLECOB-UHFFFAOYSA-N	O=C(O)CN(CC(=O)O)CC.O=C(O)CC(C)C.N=1C=CC=CC1.C=1C=CC=CC1.CC.CC.CC.CC.CC
B	364	pos_2107	0.890938	1	-0.66	PEF	Simple ID		1	pos	2107	3.605	311.218	[M+H]+	generic	C13H30N2O6	methane;nitric acid 1-ethylbutyl ester;nitric acid 2-methylpentyl ester		2	2.8393	2.8393	Unknown	3	7	311.218	[M+H]+	310.21	-0.0002369	2.143	JWJWMUJGPZJMDC-UHFFFAOYSA-N	O=[N+]([O-])OCC(C)CCC.O=[N+]([O-])OC(CC)CCC.C
B	423	pos_3645	0.878111	1	-0.65933	PEF	Simple ID		1	pos	3645	2.789	391.243	[M+H]+	generic	C12H35N6O6P	N1',N4'-dihydroxy-2-methyl-succinamidine;ethylphosphonic acid;N'-hydroxypropionamidine;methane		0	2.526	2.526	Unknown	3	7	391.243	[M+H]+	390.236	-0.0001541	2.526	OQBCNXKTEILZAA-UHFFFAOYSA-N	O=P(O)(O)CC.ON=C(N)CC.ON=C(N)CC(C(=NO)N)C.C.C
B	370	pos_2177	0.821415	1	-0.58273	PEF	Simple ID		1	pos	2177	5.319	315.23	[M+H]+	generic	C13H34N2O4S	isoamylamine;methoxymethoxymethyl(sulfeno)amine;3-methylbutan-1-ol		0	2.505	2.505	Unknown	3	1	315.23	[M+H]+	314.224	0.001405	2.505	KXNUKOHTYWFNQW-UHFFFAOYSA-N	OSNCOCOC.OCCC(C)C.NCCC(C)C
B	351	pos_1855	0.698206	1	-0.48017	PEF	Simple ID		1	pos	1855	5.568	295.225	[M+H]+	generic	C12H31N4O2P	[bis(dimethylamino)-propyloximino-phosphoranyl]-methyl-(propoxymethyl)amine		0	2.444	2.444	Unknown	3	10	295.225	[M+H]+	294.218	0.0005393	2.444	LZMRTSQXSAPOPX-UHFFFAOYSA-N	N(OCCC)=P(N(C)C)(N(C)C)N(C)COCCC
B	330	pos_1556	0.665947	1	-0.45086	PEF	Simple ID		1	pos	1556	5.642	279.23	[M+H]+	generic	C14H26N6	2-[(1E,5E,6Z)-5-(1-aminoethylidene)-8-methyl-nona-1,6-dienyl]-1-(diaminomethylene)guanidine		2	1.8525	1.8525	Unknown	3	8	279.229	[M+H]+	278.222	-0.0003287	1.607	URVMXUUZGQDRRH-UYPVMWSGSA-N	N(C=CCCC(C=CC(C)C)=C(N)C)=C(N=C(N)N)N
B	340	pos_1787	0.643036	1	-0.43871	PEF	Simple ID	Other possible annotated peaks for this cluster.	2	pos	1787	2.22	291.192	[M+H]+	generic	C14H22N6O	(3-ethyl-[1,2,4]triazolo[4,3-b]pyridazin-6-yl)-(3-morpholinopropyl)amine		3	2.8249	2.8249	Unknown	3	13	291.192	[M+H]+	290.184	-5.16e-05	2.294	LMOFGZNPSIKVOM-UHFFFAOYSA-N	N=1N=C(N2N=C(C=CC12)NCCCN3CCOCC3)CC
*MS/MS spectrum match score: “0” = no fragments, “1” = only one fragment referring to pseudomolecular ion, “2” = one fragment, “3” = two and more fragments.

## Sheet: horizontal_dataset_C
Dataset	cluster	selected_feature	VIP score	ROC (AUC)	FC	trend	annotation_result	annotation_warning	cluster.size	source	Alignment.ID	Average.Rt.min.	Average.Mz	Adduct.type	level	Formula	Structure	Ontology	MS/MS spec. match score*	Total.score	Final.score	Title	MS1.count	MSMS.count	PRECURSORMZ	PRECURSORTYPE	Theoretical.mass	Mass.error	Formula.score	InChIKey	SMILES	Links	Blank.1	Blank.2	Blank.3	Blank.4	Blank.5	QC.1	QC.2	QC.3	QC.4	QC.5	Blank.6	QC.6	C_PEF.1	C_PEF.2	C_PEF.3	Blank.7	QC.7
C	642	pos_7720	1.881	1	-2.9938	PEF	Simple ID		1	pos	7720	5.65	698.512	[M+H]+	generic	C39H72NO7P	PE(P-16:0/18:3(6Z,9Z,12Z))	1-(1Z-alkenyl),2-acylglycerophosphoethanolamines	0	4.316	4.316	Unknown	3	2	698.512	[M+H]+	697.505	-0.0003833	2.816	WRZDJXWVCWBDKR-KDBKAMDRSA-N	O=C(OC(COC=CCCCCCCCCCCCCCC)COP(=O)(O)OCCN)CCCCC=CCC=CCC=CCCCCC	HMDB=HMDB0011344,FooDB=FDB028082,BMDB=BMDB11344,LipidMAPS=LMGP02030019,COCONUT=CNP0068793	3.34e-07	3.55e-07	1.64e-07	2.63e-07	2.7e-07	1.19e-06	1.22e-06	1.01e-06	1.17e-06	1.32e-06	2.69e-07	8.63e-07	3.72e-06	5.12e-06	3.89e-06	1.94e-07	7.67e-07
C	288	pos_8948	1.89	1	-2.9983	PEF	Simple ID		3	pos	8948	9.259	811.632	[M+H]+	generic	C47H86O10	2-(octadeca-9,12-dienoyloxy)-3-{[3,4,5-trihydroxy-6-(hydroxymethyl)oxan-2-yl]oxy}propyl icosanoate	1,2-diacyl-3-O-beta-D-galactosyl-sn-glycerols	3	4.0145	4.0145	Unknown	3	12	811.631	[M+H]+	810.622	-0.0021246	2.353	HNOISIFFUITGBW-OCFBHCMONA-N	O=C(OCC(OC(=O)CCCCCCCC=CCC=CCCCCC)COC1OC(CO)C(O)C(O)C1O)CCCCCCCCCCCCCCCCCCC	UNPD=UNPD55928,COCONUT=CNP0307784	2.96e-05	7.08e-07	3.03e-07	8.42e-07	6.23e-07	5.31e-06	4.72e-06	3.81e-06	4.33e-06	3.89e-06	7.32e-07	3.59e-06	1.32e-05	1.5e-05	1.28e-05	7.42e-07	2.4e-06
C	576	pos_585	1.369	1	-1.565	PEF	Simple ID		1	pos	585	1.281	206.116	[M+H]+	generic	C8H11N7	[4-amino-6-[1-(1H-imidazol-2-yl)ethyl]-s-triazin-2-yl]amine	1,3,5-triazine-2,4-diamines	0	1.589	1.589	Unknown	3	1	206.116	[M+H]+	205.108	-0.0009302	1.589	QJVWBWQWBMBOPZ-UHFFFAOYSA-N	N=1C=CNC1C(C=2N=C(N=C(N2)N)N)C		8.33e-07	3.85e-06	3.46e-06	3.1e-06	3.05e-06	9.12e-07	1.35e-06	8.61e-07	1.29e-06	1.3e-06	3.8e-06	9.67e-07	5.12e-06	6.03e-06	5.85e-06	3.34e-06	8.83e-07
C	103	neg_2891	1.733	1	2.8268	control	Simple ID		1	neg	2891	4.716	437.267	[M-H]-	generic	C21H43O7P	LysoPA(18:0/0:0)	1-acylglycerol-3-phosphates	2	6.131	6.131	Unknown	3	4	437.267	[M-H]-	438.275	0.0002639	3.672	LAYXSTYJRSVXIH-UHFFFAOYSA-N	O=C(OCC(O)COP(=O)(O)O)CCCCCCCCCCCCCCCCC	HMDB=HMDB0007854,ChEBI=CHEBI:74565;CHEBI:74850,FooDB=FDB025047,BMDB=BMDB07854,LipidMAPS=LMGP10050005,PubChem=49859619,PlantCyc=CPD0-2113,BLEXP=BLEXPDB00009547179,COCONUT=CNP0347685	6.56e-07	8.68e-07	6.83e-07	6.17e-07	5.36e-07	6.16e-06	6.95e-06	7.59e-06	5.55e-06	6e-06	8.04e-07	5.09e-06	1.66e-06	1.38e-06	2.22e-06	9.64e-07	9.2e-06
C	75	neg_1931	1.34	1	-1.453	PEF	Simple ID		1	neg	1931	3.353	347.224	[M-H]-	generic	C21H32O4	3a,21-Dihydroxy-5b-pregnane-11,20-dione	21-hydroxysteroids	1	5.7346	5.7346	Unknown	3	3	347.224	[M-H]-	348.23	-0.0008169	3.177	XWYBFXIUISNTQG-XPYNSANSSA-N	O=C(CO)C1CCC2C3CCC4CC(O)CCC4(C)C3C(=O)CC12C	HMDB=HMDB0006755,ChEBI=CHEBI:1690,SMPDB=PW_C002908,FooDB=FDB024059,BMDB=BMDB06755,LipidMAPS=LMST02030199,PubChem=440698,UNPD=UNPD1405;UNPD190826;UNPD34033;UNPD58580;UNPD74109,BLEXP=BLEXPDB00000223684,COCONUT=CNP0235307	4.16e-07	4.3e-07	5.06e-07	3.53e-07	3.45e-07	0.000104	0.000102	0.000101	0.000104	0.000108	2.16e-07	0.000101	0.00019	0.000184	0.000226	4.86e-07	0.0001
C	94	neg_2626	1.664	1	-2.3599	PEF	Simple ID		1	neg	2626	7.369	409.331	[M-H]-	generic	C25H46O4	MG(0:0/22:2(13Z,16Z)/0:0)	2-monoacylglycerols	2	4.1874	4.1874	Unknown	3	6	409.331	[M-H]-	410.34	0.0011335	2.547	PFISEVUKDJTNGO-HZJYTTRNSA-N	O=C(OC(CO)CO)CCCCCCCCCCCC=CCC=CCCCCC	HMDB=HMDB0011553,FooDB=FDB028266,BMDB=BMDB11553,COCONUT=CNP0049445	2.01e-06	2.19e-06	1.61e-06	1.71e-06	2.1e-06	3.51e-06	8e-06	6.93e-06	6.55e-06	7.91e-06	1.67e-06	6.39e-06	1.41e-05	1.89e-05	2.68e-05	2.19e-06	6.08e-06
C	114	neg_3192	1.503	1	2.1428	control	Simple ID		1	neg	3192	4.437	461.271	[M-H]-	generic	C30H38O4	Vitideasin	3-hydroxysteroids	3	5.1749	5.1749	Unknown	3	4	461.271	[M-H]-	462.277	-0.0012668	3.19	CMKHWUBEVSIFHL-FCMUSVCJNA-N	O=C1C=C2C(=CC=C3C4=C(C)CC5(C)CCC(C(=O)OC)(C)CC5C4(C)CCC32C)C(=C1O)C	UNPD=UNPD134375,COCONUT=CNP0235787	3.69e-07	5.29e-07	3.21e-07	1.77e-07	4.21e-07	1.32e-05	1.76e-05	1.63e-05	1.6e-05	2.02e-05	6.67e-07	1.19e-05	3.91e-06	3.09e-06	6.57e-06	4.15e-07	1.38e-05
C	437	pos_3093	1.293	1	-1.4197	PEF	Simple ID		2	pos	3093	3.623	360.273	[M+H]+	generic	C19H37NO5	2-Hydroxylauroylcarnitine	Acyl carnitines	0	4.003	4.003	Unknown	3	3	360.273	[M+H]+	359.267	0.0011497	2.503	PBBJEGGNZPXIGJ-UHFFFAOYNA-N	O=C([O-])CC(OC(=O)C(O)CCCCCCCCCC)C[N+](C)(C)C	HMDB=HMDB0013164,FooDB=FDB029319,LipidMAPS=LMFA07070032,BLEXP=BLEXPDB00053481640,COCONUT=CNP0001612	2.05e-07	6.91e-07	6.25e-07	5.53e-07	4e-07	1.86e-06	1.65e-06	1.7e-06	1.67e-06	1.79e-06	7.4e-07	1.55e-06	5.76e-06	6.81e-06	3.08e-06	5.42e-07	1.33e-06
C	518	pos_5880	1.554	1	-2.0186	PEF	Simple ID	Other possible annotated peaks for this cluster.	2	pos	5880	2.355	568.319	[M+H]+	generic	C32H45N3O4S	Nelfinavir	Alpha amino acid amides	1	5.0399	5.0399	Unknown	3	5	568.319	[M+H]+	567.313	0.0013544	2.96	QAGYKUNXZHXKMR-HKWSIXNMSA-N	O=C(NC(CSC=1C=CC=CC1)C(O)CN2CC3CCCCC3CC2C(=O)NC(C)(C)C)C=4C=CC=C(O)C4C	HMDB=HMDB0014365,ChEBI=CHEBI:7496;CHEBI:78767;CHEBI:94678,DrugBank=DB00220;DB05251,STOFF=STOFF_7182,Urine=HMDB0014365,Serum=HMDB0014365,PubChem=64143,UNPD=UNPD191496,BLEXP=BLEXPDB00000064143,COCONUT=CNP0283515	4.11e-07	7.02e-07	7.16e-07	4.74e-07	6.99e-07	3.3e-06	3.01e-06	3.28e-06	3.24e-06	2.99e-06	4.15e-07	2.3e-06	9.48e-06	1.16e-05	7.93e-06	8.45e-07	2.44e-06
C	432	pos_2908	1.243	1	-1.3015	PEF	Simple ID		1	pos	2908	3.852	351.183	[M+H]+	generic	C20H22N4O2	(-)-Phenylahistin	Alpha amino acids and derivatives	0	3.833	3.833	Unknown	3	1	351.183	[M+H]+	350.174	-0.0013476	2.333	GWMHBVLPNWHWGW-WCLFIOSDNA-N	O=C1NC(C(=O)NC1=CC=2N=CNC2C(C=C)(C)C)CC=3C=CC=CC3	KNApSAcK=C00027610,NPA=NPA015627,COCONUT=CNP0351417	7.19e-07	3.03e-06	3.76e-06	3.06e-06	3.55e-06	2.32e-06	2.01e-06	2.85e-06	3.21e-06	2.39e-06	3.58e-06	3.39e-06	5.91e-06	5.79e-06	5.53e-06	3.89e-06	2.21e-06
C	525	pos_4678	1.83	1	-2.8524	PEF	Simple ID		1	pos	4678	2.525	455.258	[M+Na]+	generic	C18H36N6O6	1-Epidactimicin	Aminocyclitol glycosides	3	5.4353	5.4353	Unknown	3	4	455.258	[M+Na]+	432.27	0.0007536	3.091	VFBPKQSATYZKRX-UHFFFAOYNA-N	O=C(N(C)C1C(O)C(OC2OC(CCC2N)C(N)C)C(N)C(O)C1OC)CNC=N	KNApSAcK=C00017677;C00018260,ChEBI=CHEBI:81430;CHEBI:81431,PubChem=46174021,UNPD=UNPD111795;UNPD157266,BLEXP=BLEXPDB00000107800,NPA=NPA020734;NPA021068,COCONUT=CNP0217377	3.33e-07	9.06e-07	4.66e-07	7.46e-07	7.17e-07	3.73e-06	3.32e-06	3.98e-06	3.55e-06	3.33e-06	1.04e-06	2.99e-06	1.16e-05	1.15e-05	6.08e-06	9.82e-07	2.77e-06
C	499	pos_4104	1.608	1	-2.97	PEF	Simple ID		1	pos	4104	2.629	417.257	[M+H]+	generic	C24H36N2O2S	1-hydroxy-9a,11a-dimethyl-1-{[(1-methyl-1H-imidazol-2-yl)sulfanyl]methyl}-hexadecahydro-1H-cyclopenta[a]phenanthren-7-one	Androgens and derivatives	0	4.0243	4.0243	Unknown	3	9	417.257	[M+H]+	416.25	-0.0002742	2.691	CPDBALYNZRPEBV-UHFFFAOYSA-N	O=C1CCC2(C)C(C1)CCC3C2CCC4(C)C3CCC4(O)CSC5=NC=CN5C	COCONUT=CNP0363149	2.93e-07	1.28e-06	9.5e-07	6.92e-07	9.64e-07	4.03e-07	4.35e-07	3.84e-07	4.63e-07	3.52e-07	8.57e-07	4.87e-07	1.25e-06	1.6e-06	1.34e-05	1.49e-06	4.56e-07
C	627	pos_7358	2.479	1	-6.0694	PEF	Simple ID		1	pos	7358	3.61	671.449	[M+H]+	generic	C36H58N6O6	2-(16-amino-10,12-dihydroxy-5-(1-hydroxy-2-(5-hydroxy-3-(1H-imidazol-1-yl)-6-methylpiperidin-2-yl)ethyl)-14-methyl-14-aza-1(2,4)-piperidina-3(1,3)-benzenacyclotetradecaphane-12-yl)acetic acid	Aralkylamines	3	5.3346	5.3346	Unknown	3	10	671.449	[M+H]+	670.442	6e-05	3.261	MVRPDNWEHZWQDG-UHFFFAOYSA-N	O=C(O)CC1(O)CNC2(C)CC(N)NC(CC3=CC=CC(=C3)CC(CCCCC(O)C1)C(O)CC4NC(C)C(O)CC4N5C=NC=C5)C2	COCONUT=CNP0438857	1.07e-07	4.27e-07	2.22e-07	2.57e-07	3.06e-07	7.35e-06	7.55e-06	7.48e-06	7.21e-06	6.97e-06	2.17e-07	6.44e-06	5.72e-05	4.81e-06	5.24e-06	3.98e-07	6.19e-06
C	459	pos_3574	1.483	1	-1.8227	PEF	Simple ID	Other possible annotated peaks for this cluster.	2	pos	3574	3.278	383.28	[M+H]+	generic	C23H34N4O	N-((6-isopropyl-3-methyl-4-((5-methyl-1,3,4-oxadiazol-2-yl)methyl)cyclohex-2-en-1-yl)methyl)-N-methyl-2-(pyridin-2-yl)ethan-1-amine	Aromatic monoterpenoids	2	5.7793	5.7793	Unknown	3	1	383.28	[M+H]+	382.273	0.0008382	3.128	KXVHCRYCYMBHEN-UHFFFAOYSA-N	N=1N=C(OC1C)CC2C(=CC(CN(C)CCC3=NC=CC=C3)C(C2)C(C)C)C	COCONUT=CNP0436944	5.04e-07	1.62e-06	1.32e-06	1.74e-06	1.29e-06	3.21e-06	3.4e-06	3.11e-06	3.56e-06	3.02e-06	1.53e-06	2.34e-06	8.09e-06	7.46e-06	5.82e-06	1.68e-06	2.59e-06
C	160	neg_4877	1.435	1	1.9575	control	Simple ID		1	neg	4877	1.788	642.411	[M-H]-	generic	C32H53N9O5	NPTX-643;Nephilatoxin 643	Asparagine and derivatives	3	4.307	4.307	Unknown	3	9	642.411	[M-H]-	643.417	-0.0017107	2.395	BIAAMRCPEFOYIT-XUESUEPENA-N	O=C(N)CC(NC(=O)CC1=CNC=2C=CC=CC21)C(=O)NCCCCCNC(=O)CNCCCCNC(=O)CCNCCCCN	KNApSAcK=C00026525,COCONUT=CNP0308221	7.39e-08	7.98e-08	7.37e-09	7.85e-08	7.37e-09	1.19e-05	1.23e-05	1.11e-05	1.23e-05	1.1e-05	7.37e-09	1.04e-05	1.3e-05	8.58e-06	7.81e-06	7.37e-09	9.78e-06
C	386	pos_1976	1.13	1	-1.0257	PEF	Simple ID		1	pos	1976	3.236	301.212	[M+H]+	generic	C15H28N2O4	Lipoamide A	Asparagine and derivatives	0	4.5967	4.5967	Unknown	3	2	301.212	[M+H]+	300.205	0.0004838	3.18	KYWXBZYPCBPDQH-UHFFFAOYSA-N	O=C(N)CC(NC(=O)CCCCCCCC(C)C)C(=O)O	NPA=NPA003504,COCONUT=CNP0352001	1.05e-06	4.08e-06	6.63e-06	4.01e-06	5.06e-06	5.31e-06	4.51e-06	4.18e-06	4.86e-06	2.81e-06	4.41e-06	4.37e-06	1.51e-06	1.87e-06	2.39e-06	5.48e-06	4.74e-06
C	340	pos_1288	1.343	1	-1.4916	PEF	Simple ID	Other possible annotated peaks for this cluster.	2	pos	1288	2.001	262.142	[M+Na]+	generic	C13H21NO3	Salbutamol	Benzyl alcohols	0	4.566	4.566	Unknown	3	2	262.142	[M+Na]+	239.152	-0.0005358	2.816	NDAUXUAQIAJITI-UHFFFAOYSA-N	OC1=CC=C(C=C1CO)C(O)CNC(C)(C)C	HMDB=HMDB0001937,ChEBI=CHEBI:2549;CHEBI:8746,DrugBank=DB01001,T3DB=T3D4735,FooDB=FDB022752,STOFF=STOFF_1333;STOFF_3632,BLEXP=BLEXPDB00000002083,COCONUT=CNP0389020	6.08e-07	3.07e-06	3.44e-06	3.28e-06	3e-06	2.57e-06	2.68e-06	2.47e-06	3.04e-06	2.74e-06	2.23e-06	3.09e-06	9.3e-06	1.25e-05	1.22e-05	3.37e-06	2.99e-06
C	422	pos_2683	1.164	1	-1.106	PEF	Simple ID		1	pos	2683	3.971	339.171	[M+H]+	generic	C20H22N2O3	Picrinine;Deacetyldeformopicraline	Beta carbolines	0	4.0553	4.0553	Unknown	3	3	339.171	[M+H]+	338.163	-0.000881	2.472	BDXYPHKGNUGUFG-XLNONEFONA-N	O=C(OC)C1C2C(=CC)CN3C4OC5(NC=6C=CC=CC6C15C4)C3C2	KNApSAcK=C00025196,ChEBI=CHEBI:70505,UNPD=UNPD101447;UNPD197279;UNPD59755;UNPD62720;UNPD217901,BLEXP=BLEXPDB00005478940,COCONUT=CNP0192264	1.04e-06	5.08e-06	4.91e-06	5.77e-06	6.15e-06	5.02e-06	6.73e-06	6.37e-06	6.14e-06	5.81e-06	5.62e-06	7.67e-06	8.61e-06	8.5e-06	9.78e-06	4.78e-06	8.25e-06
C	423	pos_2689	1.11	1	-1.0082	PEF	Simple ID		1	pos	2689	2.299	339.192	[M+H]+	generic	C18H22N6O	3-methyl-1-{1H,2H,3H,4H,9H-pyrido[3,4-b]indol-2-yl}-2-(1H-1,2,3,4-tetrazol-1-yl)pentan-1-one	Beta carbolines	2	6.7519	6.7519	Unknown	3	1	339.192	[M+H]+	338.186	0.0007858	4.154	UWCSERKZRUBQBF-UHFFFAOYSA-N	O=C(N1CC=2NC=3C=CC=CC3C2CC1)C(N4N=NN=C4)C(C)CC	COCONUT=CNP0271164	9.67e-07	5.59e-06	5.2e-06	4.69e-06	4.97e-06	6.77e-06	7.19e-06	7.73e-06	6.97e-06	7.05e-06	5.06e-06	1.05e-05	7.22e-06	6.69e-06	7.54e-06	4.93e-06	1.07e-05
C	161	neg_496	1.293	1	-1.3345	PEF	Simple ID		1	neg	496	1.992	197.118	[M-H]-	generic	C11H18O3	Hydroxydihydrobovolide	Butenolides	0	4.206	4.206	Unknown	3	2	197.118	[M-H]-	198.126	-8.2e-05	2.706	VJZWZDQDXPADSE-UHFFFAOYNA-N	O=C1OC(O)(C(=C1C)C)CCCCC	KNApSAcK=C00044813;C00045469,UNPD=UNPD160044,COCONUT=CNP0290722	2.93e-06	8.62e-06	6.78e-06	5.77e-06	7.02e-06	1.09e-05	1.08e-05	1.19e-05	1.11e-05	1.17e-05	3.77e-06	1.06e-05	2.14e-05	2.32e-05	2.42e-05	6.53e-06	1.05e-05
C	444	pos_3253	1.002	1	-0.78237	PEF	Simple ID		1	pos	3253	3.071	367.188	[M+H]+	generic	C18H26N2O6	N-[(5-{[benzyl(methyl)carbamoyl]methyl}-3,4-dihydroxyoxolan-2-yl)methyl]-2-methoxyacetamide	C-glycosyl compounds	2	3.8715	3.8715	Unknown	3	9	367.188	[M+H]+	366.179	-0.001537	2.324	RFSCBMVRGOCGLT-UHFFFAOYSA-N	O=C(NCC1OC(CC(=O)N(C)CC=2C=CC=CC2)C(O)C1O)COC	COCONUT=CNP0024527	8.82e-07	2.97e-06	3.44e-06	3.46e-06	2.6e-06	3.48e-06	3.55e-06	3.53e-06	3.28e-06	3.24e-06	3.68e-06	3.89e-06	5.23e-06	6.56e-06	6.33e-06	3.72e-06	3.31e-06
C	613	pos_7177	2.815	1	-7.061	PEF	Simple ID	Other possible annotated peaks for this cluster.	3	pos	7177	3.507	657.442	[M+NH4]+	generic	C33H57N3O9	Cordycecin A	Cyclic depsipeptides	3	6.7331	6.7331	Unknown	3	31	657.442	[M+NH4]+	639.409	0.001206	3.651	WBSKRKWHUWMBFP-VYLWARHZSA-N	O=C1OC(C(=O)NC(C(=O)OC(C(=O)NC(C(=O)OC(C(=O)NC1CC(C)C)C(C)C)CC(C)C)C(C)C)CC(C)C)C(C)C	NPA=NPA016395;COCONUT=CNP0138569	2.42e-07	3.13e-07	3.27e-07	1.99e-07	2.35e-07	0.000233	0.000227	0.000219	0.000223	0.000219	8.67e-07	0.000204	0.00105777	0.000238	0.000236	1.06e-06	0.000198
C	528	pos_5450	1.593	1	2.6445	control	Simple ID	Other possible annotated peaks for this cluster.	3	pos	5450	2.667	529.383	[M+H]+	generic	C40H48	3,3',4,4',7,7',8,8'-Octadehydro-beta,beta-carotene	Diterpenoids	3	4.541	4.541	Unknown	3	22	529.383	[M+H]+	528.376	-0.000422	2.791	YIEZHIVCQXSQNO-ZKUOVEGJSA-N	C(#CC1=C(C=CCC1(C)C)C)C(=CC=CC(=CC=CC=C(C=CC=C(C#CC2=C(C=CCC2(C)C)C)C)C)C)C	KNApSAcK=C00022801;UNPD=UNPD143741;UNPD160500;UNPD69619;COCONUT=CNP0176259	9.65e-08	2.59e-07	2.1e-07	2.11e-07	4e-07	3.27e-05	3.1e-05	3.13e-05	3.04e-05	3.03e-05	4.31e-07	2.84e-05	2.42e-07	2.57e-07	2.8e-07	3.07e-07	2.75e-05
C	505	pos_4190	1.046	1	-0.85154	PEF	Simple ID		1	pos	4190	6.782	423.321	[M+H]+	generic	C24H42N2O4	N-{7-[1-(cyclopentylcarbamoyl)ethyl]-8-hydroxy-1,4a-dimethyl-decahydronaphthalen-2-yl}-3-methoxypropanamide	Eudesmane, isoeudesmane or cycloeudesmane sesquiterpenoids	2	4.876	4.876	Unknown	3	3	423.321	[M+H]+	422.314	0.0006343	3.103	GEQWUBLKSRVCLJ-UHFFFAOYSA-N	O=C(NC1CCC2(C)CCC(C(C(=O)NC3CCCC3)C)C(O)C2C1C)CCOC	COCONUT=CNP0222364	4.86e-06	1.59e-05	1.74e-05	1.48e-05	1.5e-05	1.27e-05	1.22e-05	1.25e-05	1.28e-05	1.08e-05	1.66e-05	1.03e-05	2.12e-05	2.1e-05	1.96e-05	1.47e-05	8.76e-06
C	427	pos_2746	1.405	1	-1.6369	PEF	Simple ID		1	pos	2746	3.245	341.206	[M+H]+	generic	C17H28N2O5	2-{5-[(cyclobutylamino)methyl]-6-hydroxy-hexahydrofuro[3,2-b]furan-2-yl}-1-(morpholin-4-yl)ethan-1-one	Furofurans	3	5.4041	5.4041	Unknown	3	5	341.206	[M+H]+	340.2	0.0013984	3.142	TXYZUKNDCUUEOY-UHFFFAOYSA-N	O=C(N1CCOCC1)CC2OC3C(OC(CNC4CCC4)C3O)C2	COCONUT=CNP0007940	1.09e-06	3.54e-06	3.39e-06	3.66e-06	3.15e-06	8.04e-06	8.39e-06	8.5e-06	8.92e-06	8.76e-06	3.63e-06	1.33e-05	5.91e-06	6.69e-06	7.01e-06	3.95e-06	1.5e-05
C	298	pos_10481	1.97	1	-3.3112	PEF	Simple ID		2	pos	10481	11.174	932.78	[M+H]+	generic	C53H105NO11	N-(3,4-dihydroxy-1-((3,4,5-trihydroxy-6-(hydroxymethyl)tetrahydro-2H-pyran-2-yl)oxy)nonadecan-2-yl)-2,3-dihydroxyoctacosanamide	Glycosphingolipids	3	4.1344	4.1344	Unknown	3	16	932.78	[M+H]+	931.769	-0.0038604	2.448	BDTXWRTVQJNOAC-UHFFFAOYSA-N	O=C(NC(COC1OC(CO)C(O)C(O)C1O)C(O)C(O)CCCCCCCCCCCCCCC)C(O)C(O)CCCCCCCCCCCCCCCCCCCCCCCCC	COCONUT=CNP0428112	1.34e-05	3.88e-06	3.97e-06	3.65e-06	3.64e-06	7.78e-06	8.96e-06	7.12e-06	6.64e-06	7.4e-06	4.42e-06	7.12e-06	2.39e-05	2.79e-05	2.27e-05	2.99e-06	6.29e-06
C	595	pos_6363	1.381	1	-1.5779	PEF	Simple ID		1	pos	6363	5.151	601.365	[M+H]+	generic	C37H48N2O5	1-{2-[(6-amino-5-{[2-(2-methoxyethyl)-3,5-dimethylphenyl]methyl}pyridin-3-yl)methyl]-4-hydroxy-5-methoxyphenyl}dodec-1-ene-3,5-dione	Hydroxycinnamic acids and derivatives	2	4.5481	4.5481	Unknown	3	4	601.365	[M+H]+	600.356	-0.0015009	2.727	DHGBKENFYDFSQZ-UHFFFAOYSA-N	O=C(C=CC1=CC(OC)=C(O)C=C1CC2=CN=C(N)C(=C2)CC=3C=C(C=C(C3CCOC)C)C)CC(=O)CCCCCCC	COCONUT=CNP0261797	6.94e-07	5.69e-07	6.42e-07	6.47e-07	5.44e-07	7.89e-06	3.19e-06	4.58e-06	7.24e-06	5.89e-06	8.16e-07	4.5e-06	1.1e-05	9.38e-06	1.28e-05	3.98e-07	3.9e-06
C	403	pos_7144	2.096	1	-4.2636	PEF	Simple ID		3	pos	7144	3.743	654.423	[M+H]+	generic	C36H55N5O6	N'-(2-aminophenyl)-N-[(3R,9R,10R)-9-[(dimethylamino)methyl]-12-[(2R)-1-hydroxypropan-2-yl]-3,10-dimethyl-13-oxo-2,8-dioxa-12-azabicyclo[12.4.0]octadeca-1(14),15,17-trien-16-yl]heptanediamide	Macrolactams	3	5.2353	5.2353	Unknown	3	7	654.423	[M+H]+	653.415	-0.0007891	3.08	PNYYFPKFZGOVKX-LQVOAGDINA-N	O=C1C2=CC(=CC=C2OC(C)CCCCOC(CN(C)C)C(C)CN1C(C)CO)NC(=O)CCCCCC(=O)NC=3C=CC=CC3N	ChEBI=CHEBI:129178;CHEBI:130356	3.01e-07	4.09e-07	4.32e-07	3.7e-07	4.17e-07	5.5e-06	4.56e-06	4.69e-06	5.21e-06	4.9e-06	1.12e-07	4.73e-06	2.09e-05	2.97e-06	3.66e-06	2.93e-07	5.82e-06
C	408	pos_2350	1.346	1	-1.4657	PEF	Simple ID		1	pos	2350	2.568	325.201	[M+H]+	generic	C18H28O5	Albocycline M-5	Macrolides and analogues	3	5.9431	5.9431	Unknown	3	3	325.201	[M+H]+	324.194	0.0002504	3.439	DTOLXYHWXCVHRL-PQSSVRJLNA-N	O=C1OC(C)C(C)C(O)CC=C(C)C(OC)C=CC(O)(C=C1)C	KNApSAcK=C00022141,UNPD=UNPD127706,COCONUT=CNP0204119	2.06e-06	1.07e-05	9.58e-06	8.66e-06	1e-05	4.56e-06	4.65e-06	4.44e-06	4.46e-06	4.97e-06	9.02e-06	4.07e-06	8.7e-06	9.68e-06	9.22e-06	1.3e-05	4.59e-06
C	394	pos_2110	1.074	1	-0.92717	PEF	Simple ID		1	pos	2110	3.564	309.235	[M+H]+	generic	C18H32N2S	1-[2,10-dimethyl-7-(propan-2-yl)spiro[4.5]dec-1-en-6-yl]-3,3-dimethylthiourea	Menthane monoterpenoids	3	4.22	4.22	Unknown	3	11	309.235	[M+H]+	308.229	0.0011965	2.149	RMJRFNRHHMOKTF-ZKBLOXEXNA-N	S=C(NC1C(CCC(C)C21C=C(C)CC2)C(C)C)N(C)C	UNPD=UNPD159930,COCONUT=CNP0206495	5.14e-06	2.05e-05	2.1e-05	1.78e-05	2.21e-05	7.01e-06	6.67e-06	6.42e-06	7.04e-06	6.27e-06	2.23e-05	6.55e-06	1.5e-05	1.54e-05	9.65e-06	2.19e-05	6.81e-06
C	191	neg_6211	1.575	1	-2.0936	PEF	Simple ID	Other possible annotated peaks for this cluster.	2	neg	6211	4.39	770.517	[M-H]-	generic	C40H73N3O11	N'-({2-[4,5-dimethyl-6-({[3,4,5-trimethyl-6-(2-methylpropyl)oxan-2-yl]oxy}methyl)-2-{[3,4,5-trimethyl-6-(propan-2-yloxy)oxan-2-yl]methoxy}oxan-3-yl]acetamido}methyl)-2,3-dihydroxy-N-methylbutanediamide	N-acyl amines	3	4.9471	4.9471	Unknown	3	7	770.518	[M-H]-	771.525	-0.0002663	2.986	TYQXFZPBEUDHAC-UHFFFAOYSA-N	O=C(NCNC(=O)C(O)C(O)C(=O)NC)CC1C(OCC2OC(OC(C)C)C(C)C(C)C2C)OC(COC3OC(CC(C)C)C(C)C(C)C3C)C(C)C1C	COCONUT=CNP0344497	4.93e-08	7.98e-08	8.03e-08	7.85e-08	4.93e-09	5.91e-06	4.91e-06	6.17e-06	7e-06	7.29e-06	9.8e-08	8.59e-06	4.64e-06	7.94e-06	5.79e-06	4.93e-09	5.25e-06
C	663	pos_8848	2.008	1	-3.4528	PEF	Simple ID		1	pos	8848	9.151	801.614	[M+H]+	generic	C51H80N2O5	5-amino-2-[[(7Z,10Z,13Z,16Z,19Z)-6-[(9Z,12Z,15Z,18Z,21Z)-tetracosa-9,12,15,18,21-pentaenoyl]oxydocosa-7,10,13,16,19-pentaenoyl]amino]valeric acid	N-acyl-alpha amino acids	3	3.3971	3.3971	Unknown	3	23	801.614	[M+H]+	800.607	-0.0003999	2.689	IBRBMJHUIKDIKT-HYYNMDQFSA-N	O=C(OC(C=CCC=CCC=CCC=CCC=CCC)CCCCC(=O)NC(C(=O)O)CCCN)CCCCCCCC=CCC=CCC=CCC=CCC=CCC		5.28e-05	2.09e-06	1.52e-06	1.65e-06	1.68e-06	9.15e-06	6.21e-06	4.43e-06	5.97e-06	4.33e-06	1.65e-06	4.69e-06	1.8e-05	3.02e-05	2.09e-05	1.95e-06	4.7e-06
C	345	pos_1357	1.12	1	-1.0415	PEF	Simple ID		1	pos	1357	1.656	269.132	[M+H]+	generic	C13H20N2O2S	N-butyl-N(2)-(2-thienylacetyl)-L-alaninamide	N-acyl-alpha amino acids and derivatives	1	6.6118	6.6118	Unknown	3	1	269.132	[M+H]+	268.125	0.0002253	3.664	UTZPXFIXSMUDDR-JTQLQIEISA-N	O=C(NC(C(=O)NCCCC)C)CC=1SC=CC1	ChEBI=CHEBI:63189	8.01e-07	7.61e-06	7.57e-06	8.19e-06	1e-05	5.69e-06	5.97e-06	6.1e-06	7.22e-06	6.24e-06	9.13e-06	6.96e-06	7.69e-06	8e-06	9.99e-06	9.95e-06	6.87e-06
C	504	pos_4171	1.291	1	1.6736	control	Simple ID		1	pos	4171	2.43	422.257	[M+H]+	generic	C21H35N5O2S	1-(4-hydroxy-4-{2-[(4-methylpiperazin-1-yl)methyl]-1,3-thiazol-4-yl}-[1,4'-bipiperidin]-1'-yl)ethan-1-one	N-acylpiperidines	0	3.8803	3.8803	Unknown	3	2	422.257	[M+H]+	421.251	0.0012228	2.547	ZWOUPDLOSCWKOV-UHFFFAOYSA-N	O=C(N1CCC(N2CCC(O)(C=3N=C(SC3)CN4CCN(C)CC4)CC2)CC1)C	COCONUT=CNP0116098	1.59e-07	9.32e-07	8.2e-07	7.36e-07	7.36e-07	5.63e-06	4.86e-06	5.32e-06	5.72e-06	5.42e-06	7.93e-07	5.19e-06	1.25e-06	1.58e-06	1.88e-06	8.59e-07	5.05e-06
C	6	pos_2945	1.317	1	-1.441	PEF	Simple ID	Other possible annotated peaks for this cluster.	205	pos	2945	1.765	353.15	[M+H]+	generic	C20H20N2O4	N-Feruloyl Serotonin	N-acylserotonins	3	5.9101	5.9101	Unknown	3	13	353.15	[M+H]+	352.142	-0.0003164	3.28	WGHKJYWENWLOMY-XVNBXDOJSA-N	O=C(C=CC1=CC=C(O)C(OC)=C1)NCCC2=CNC=3C=CC(O)=CC32	HMDB=HMDB0032759,KNApSAcK=C00026737;C00027005;C00027007,ChEBI=CHEBI:85158,FooDB=FDB010726,PubChem=5969616,PlantCyc=CPD-8935,UNPD=UNPD139352;UNPD57174;UNPD226455,BLEXP=BLEXPDB00000340062,COCONUT=CNP0255191	3.13e-07	3.16e-06	2.85e-06	2.67e-06	2.84e-06	3.92e-05	3.89e-05	3.73e-05	3.7e-05	3.85e-05	4.3e-06	3.41e-05	1.72e-05	1.45e-05	1.91e-05	3.33e-06	3.55e-05
C	8	neg_1658	1.016	1	-0.7987	PEF	Simple ID		189	neg	1658	1.94	321.124	[M-H]-	generic	C19H18N2O3	N6-cis-p-Coumaroylserotonin	N-acylserotonins	3	7.1525	7.1525	Unknown	3	13	321.124	[M-H]-	322.132	0.000566	3.91	WLZPAFGVOWCVMG-FPYGCLRLSA-N	O=C(C=CC1=CC=C(O)C=C1)NCCC2=CNC=3C=CC(O)=CC32	HMDB=HMDB0038340,KNApSAcK=C00026736;C00027080,FooDB=FDB017675;FDB021495,PubChem=5458879,PlantCyc=CPD-8936,UNPD=UNPD138388;UNPD167201;UNPD209587,BLEXP=BLEXPDB00000340063,COCONUT=CNP0113215	3.26e-07	1.32e-06	1.61e-06	6.97e-07	1.28e-06	0.00129379	0.00119826	0.00131738	0.0013927	0.00132323	1.89e-06	0.00130295	0.00118585	0.00105596	0.00118905	1.4e-06	0.00121326
C	565	pos_5690	1.809	1	3.3349	control	Simple ID	Other possible annotated peaks for this cluster.	2	pos	5690	3.193	551.363	[M+Na]+	generic	C24H48N8O5	2-[[6-amino-2-[[2-[(2-amino-3-methyl-pentanoyl)amino]-5-guanidino-pentanoyl]amino]hexanoyl]amino]-3-methyl-valeric acid	Oligopeptides	3	3.3319	3.3319	Unknown	3	11	551.363	[M+Na]+	528.375	0.0010873	2.402	RGPCYTPSCGCCIW-UHFFFAOYSA-N	O=C(O)C(NC(=O)C(NC(=O)C(NC(=O)C(N)C(C)CC)CCCN=C(N)N)CCCCN)C(C)CC		2.32e-07	3.67e-07	3.85e-07	2.93e-07	3.49e-07	1.51e-05	1.43e-05	1.47e-05	1.56e-05	1.48e-05	3.92e-07	1.32e-05	3.21e-07	3.19e-07	4.53e-07	3.87e-07	1.47e-05
C	619	pos_7112	1.459	1	-1.7764	PEF	Simple ID		1	pos	7112	7.887	652.512	[M+H]+	generic	C34H65N7O5	(2S)-2-[[(2S)-6-amino-2-[[(2S)-2-[[(2S)-prolyl]amino]propanoyl]amino]hexanoyl]amino]-N,N'-dioctyl-succinamide	Oligopeptides	2	3.2687	3.2687	Unknown	3	8	652.512	[M+H]+	651.505	-5.4e-06	2.932	KJHKYPZXPQPDLK-DZUOILHNSA-N	O=C(NCCCCCCCC)CC(NC(=O)C(NC(=O)C(NC(=O)C1NCCC1)C)CCCCN)C(=O)NCCCCCCCC		9.63e-07	7.03e-07	5.53e-07	3.21e-07	3.17e-07	1.28e-05	1.29e-05	1.06e-05	1.14e-05	1.25e-05	5.94e-07	1.23e-05	2.66e-05	3.91e-05	4.68e-05	3.76e-07	1.05e-05
C	63	neg_1692	1.789	1	-2.7037	PEF	Simple ID		1	neg	1692	6.984	325.2	[M-H]-	generic	C12H31N4O4P	(10-guanidinodecylamino)methylphosphonic acid;hydrate	Organic phosphonic acids	0	2.667	2.667	Unknown	3	2	325.2	[M-H]-	326.208	0.0011156	2.667	LVZSEVRPHAFTQD-UHFFFAOYSA-N	O=P(O)(O)CNCCCCCCCCCCN=C(N)N.O		4.38e-06	5.11e-06	5.43e-06	6.92e-06	7.42e-06	2.85e-06	4.24e-06	2.46e-06	4.53e-06	2.43e-06	6.88e-06	3.79e-06	1.12e-05	1.5e-05	1.71e-05	6.15e-06	3.33e-06
C	412	pos_2428	1.017	1	-0.82407	PEF	Simple ID		1	pos	2428	3.533	328.241	[M+H]+	generic	C17H33N3OS	3-ethyl-2-[[4-(ethylthio)tetrahydropyran-4-yl]methyl]-1-methyl-1-pent-4-enyl-guanidine	Oxanes	0	1.665	1.665	Unknown	3	8	328.241	[M+H]+	327.234	0.0010101	1.665	CRGMZFKLORNDSM-UHFFFAOYSA-N	N(=C(NCC)N(C)CCCC=C)CC1(SCC)CCOCC1		6.13e-07	3.45e-06	2.27e-06	4.22e-06	3.31e-06	5.8e-06	5.53e-06	5.5e-06	5.34e-06	5.53e-06	5e-06	5.22e-06	7.51e-06	9.8e-06	9.58e-06	4e-06	4.77e-06
C	500	pos_4111	1.309	1	1.843	control	Simple ID		1	pos	4111	1.924	418.228	[M+H]+	generic	C17H31N5O7	L-alanyl-gamma-D-glutamyl-L-lysyl-D-alanine	Peptides	0	4.0987	4.0987	Unknown	3	4	418.228	[M+H]+	417.222	0.0013248	2.682	XJIDMERGIYRDKC-WHOHXGKFSA-N	O=C(O)C(NC(=O)C(NC(=O)CCC(NC(=O)C(N)C)C(=O)O)CCCCN)C	ChEBI=CHEBI:61626,PubChem=51351698	1.37e-07	7.49e-06	4.06e-06	3.71e-06	5.81e-06	3.71e-06	4.39e-06	3.19e-06	3.26e-06	3.55e-06	4.77e-06	3.14e-06	8.25e-07	7e-07	7.57e-07	3.46e-06	3.33e-06
C	169	neg_5321	2.036	1	4.2963	control	Simple ID		1	neg	5321	5.004	682.444	[M-H]-	generic	C37H66NO8P	PE(18:4(6Z,9Z,12Z,15Z)/14:0)	Phosphatidylethanolamines	3	4.8702	4.8702	Unknown	3	17	682.444	[M-H]-	683.453	0.0016282	2.963	RHNPZYSPJNYCKQ-COAQNPCESA-N	O=C(OCC(OC(=O)CCCCCCCCCCCCC)COP(=O)(O)OCCN)CCCCC=CCC=CCC=CCC=CCC	HMDB=HMDB0009184,FooDB=FDB026374,BMDB=BMDB09184,LipidMAPS=LMGP02010740,COCONUT=CNP0057130	1.23e-07	7.98e-08	8.03e-08	7.85e-08	9.58e-08	1.81e-06	1.66e-06	1.71e-06	1.87e-06	1.9e-06	7.84e-08	1.81e-06	4.3e-07	2.98e-07	2.44e-07	7.71e-08	1.79e-06
C	290	pos_10356	1.716	1	-2.4607	PEF	Simple ID		2	pos	10356	10.665	923.658	[M+H]+	generic	C49H95O13P	PI(19:0/21:0)	Phosphatidylinositols	3	4.768	4.768	Unknown	3	10	923.658	[M+H]+	922.651	6.2e-06	2.913	ISJVOHVEPQEGBQ-RXUZDJCKNA-N	O=C(OCC(OC(=O)CCCCCCCCCCCCCCCCCCCC)COP(=O)(O)OC1C(O)C(O)C(O)C(O)C1O)CCCCCCCCCCCCCCCCCC	LipidMAPS=LMGP06010442	1.21e-06	4.57e-07	7.7e-07	5.44e-07	5.61e-07	6.05e-06	7.17e-06	8.47e-06	7.76e-06	7.4e-06	1.05e-06	8.5e-06	3.49e-05	3.84e-05	3.18e-05	1.33e-06	1.11e-05
C	649	pos_8069	1.018	1	-0.85161	PEF	Simple ID		1	pos	8069	10.76	729.587	[M+H]+	generic	C41H81N2O6P	SM(d18:0/18:2)	Phosphosphingolipids	3	5.276	5.276	Unknown	3	3	729.587	[M+H]+	728.583	0.0032014	2.936	LOHIJJRFCAEEGY-XPHJRWEXNA-N	O=C(NC(COP(=O)([O-])OCC[N+](C)(C)C)C(O)CCCCCCCCCCCCCCC)CCCCCCCC=CCC=CCCCCC	LipidMAPS=LMSP03010049	9.81e-07	3.7e-06	3.3e-06	2.97e-06	2.48e-06	4.85e-06	5.11e-06	4.82e-06	4.65e-06	4.92e-06	3.92e-06	6.29e-06	9.25e-06	1.11e-05	8.93e-06	2.69e-06	4.34e-06
C	49	pos_2913	1.142	1	-1.0489	PEF	Simple ID	Other possible annotated peaks for this cluster.	117	pos	2913	2.397	351.213	[M+H]+	generic	C16H26N6O3	tert-butyl N-{2-[2-methoxy-4-(propylamino)pyrazolo[1,5-a][1,3,5]triazin-8-yl]ethyl}carbamate	Pyrazolotriazines	1	6.0404	6.0404	Unknown	3	5	351.212	[M+H]+	350.207	0.0014151	3.046	HDOAQIOHZXDPRS-UHFFFAOYSA-N	O=C(OC(C)(C)C)NCCC=1C=NN2C(=NC(=NC12)OC)NCCC	COCONUT=CNP0084785	9.39e-07	5.69e-06	5.59e-06	5.21e-06	4.79e-06	0.000461	0.000424	0.000423	0.000406	0.000443	5.69e-06	0.000336	0.000569	0.000832	0.000881	4.89e-06	0.00035
C	514	pos_438	1.34	1	-1.492	PEF	Simple ID		1	pos	438	0.7	193.097	[M+H]+	generic	C10H12N2O2	Hydroxycotinine	Pyrrolidinylpyridines	2	5.5765	5.5765	Unknown	3	20	193.097	[M+H]+	192.09	0.0004541	3.537	XOKCJXZZNAUIQN-IENPIDJESA-N	O=C1N(C)C(C=2C=NC=CC2)CC1O	HMDB=HMDB0001390,ChEBI=CHEBI:71182,SMPDB=PW_C001075,FooDB=FDB022597;FDB031206,BMDB=BMDB01390,Urine=HMDB0001390,Saliva=HMDB0001390,Serum=HMDB0001390,PubChem=10219774;107963,PlantCyc=CPD-2750,UNPD=UNPD151157;UNPD152786,BLEXP=BLEXPDB00000000414,COCONUT=CNP0281121	3.76e-05	4.82e-06	2.94e-06	2.9e-06	4.56e-06	0.000108	0.000108	0.000116	0.000119	0.000115	4.9e-06	0.000157	8.37e-05	7.64e-05	7.55e-05	3.96e-06	0.000162
C	669	pos_9116	1.209	1	-1.1937	PEF	Simple ID		1	pos	9116	5.286	824.547	[M+H]+	generic	C48H69N7O5	2-(16-amino-53,57a,9-trihydroxy-51-(1H-imidazol-1-yl)-14,54-dimethyl-51,53,54,56,57,57a,58,59,510,511,511a,511b,81,84,85,85a,86,87,88,88a-icosahydro-52H-11-aza-5(8,9)-pyrido[2,1-a]isoquinolina-8(5a,4)-cyclopenta[g]indola-1(2,4)-piperidina-3(1,3)-benzenacycloundecaphane-9-yl)acetic acid	Quinolizidines	1	4.1279	4.1279	Unknown	3	3	824.547	[M+H]+	823.536	-0.0036052	2.245	JDVGCZAFQASEQC-UHFFFAOYSA-N	O=C(O)CC1(O)CNC2(C)CC(N)NC(CC3=CC=CC(=C3)CC4C(CCC5C6N(CCC45O)C(C)C(O)CC6N7C=NC=C7)CCC89CCCC9C=%10NC=CC%10C1C8)C2	COCONUT=CNP0435166	2.66e-07	2.28e-07	1.4e-07	7.02e-08	9.4e-08	2.15e-06	2.29e-06	2.56e-06	2.19e-06	2.02e-06	6.47e-09	1.59e-06	5.35e-06	4.38e-06	5.08e-06	1.18e-07	1.74e-06
C	498	pos_4072	1.506	1	-1.856	PEF	Simple ID		1	pos	4072	3.143	414.286	[M+H]+	generic	C23H35N5O2	N-(3-methoxypropyl)-1-methyl-N-[(octahydro-1H-quinolizin-1-yl)methyl]-5-(1H-pyrrol-1-yl)-1H-pyrazole-4-carboxamide	Quinolizines	2	5.6242	5.6242	Unknown	3	1	414.286	[M+H]+	413.279	0.0006518	3.188	RGZYSWNNGTWUCA-UHFFFAOYSA-N	O=C(C=1C=NN(C1N2C=CC=C2)C)N(CCCOC)CC3CCCN4CCCCC43	COCONUT=CNP0227022	3.25e-06	1.05e-05	1.11e-05	9.53e-06	8.26e-06	2.46e-06	2.25e-06	2.33e-06	2.4e-06	2.59e-06	8.15e-06	3.18e-06	1.43e-05	1.54e-05	1.49e-05	6.65e-06	3.43e-06
C	3	neg_803	1.39	1	-1.597	PEF	Simple ID	Other possible annotated peaks for this cluster.	150	neg	803	0.86	233.093	[M-H]-	generic	C12H14N2O3	5-Methoxytryptophan	Serotonins	3	5.8245	5.8245	Unknown	3	4	233.093	[M-H]-	234.1	0.0002659	3.538	KVNPSKDDJARYKK-JTQLQIEISA-N	O=C(O)C(N)CC1=CNC=2C=CC(OC)=CC21	HMDB=HMDB0002339,ChEBI=CHEBI:74049,FooDB=FDB022969,BMDB=BMDB02339,BLEXP=BLEXPDB00000119802,COCONUT=CNP0002348	8.63e-07	1.37e-07	1.72e-07	2.48e-07	2.49e-07	6.51e-05	6.68e-05	6.79e-05	6.49e-05	6.66e-05	3.57e-07	7.17e-05	3.01e-05	3.9e-05	3.16e-05	2.94e-07	6.28e-05
C	40	neg_1384	1.171	1	1.6682	control	Simple ID		1	neg	1384	3.016	297.208	[M-H]-	generic	C17H30O4	4alpha-Hydroxy-5beta-acetoxy-epi-cubenol;(+)-4alpha-Hydroxy-5beta-acetoxy-epi-cubenol	Sesquiterpenoids	2	4.139	4.139	Unknown	3	13	297.208	[M-H]-	298.214	-0.001267	2.534	FNTLZZCGECJXCR-HYJYONAJNA-N	O=C(OC1C2C(CCC(C)C2(O)CCC1(O)C)C(C)C)C	KNApSAcK=C00045183,UNPD=UNPD134783,COCONUT=CNP0261318	2.4e-07	6.38e-07	6.71e-07	7.52e-07	8.41e-07	6.92e-06	7.92e-06	6.67e-06	7.17e-06	7.07e-06	7.45e-07	5.53e-06	2.07e-06	3.07e-06	4.02e-06	9.01e-07	5.95e-06
C	317	pos_10771	1.711	1	-2.4378	PEF	Simple ID		1	pos	10771	10.887	957.789	[M+H]+	generic	C63H104O6	TG(20:1(11Z)/20:4(5Z,8Z,11Z,14Z)/20:4(5Z,8Z,11Z,14Z))	Triacylglycerols	0	3.915	3.915	Unknown	3	7	957.789	[M+H]+	956.783	0.0015675	2.415	BZPDQOHIKFKCEV-PDSJDQCGSA-N	O=C(OCC(OC(=O)CCCC=CCC=CCC=CCC=CCCCCC)COC(=O)CCCCCCCCCC=CCCCCCCCC)CCCC=CCC=CCC=CCC=CCCCCC	HMDB=HMDB0005466,FooDB=FDB023741,BMDB=BMDB05466,LipidMAPS=LMGL03011622,COCONUT=CNP0122698	1.68e-05	3.24e-06	2.91e-06	3.06e-06	2.95e-06	1.92e-06	2.98e-06	3.09e-06	2.95e-06	2.25e-06	2.61e-06	1.97e-06	8.69e-06	8.46e-06	8.47e-06	3e-06	2.7e-06
C	303	pos_10553	1.446	1	-1.7288	PEF	Simple ID		1	pos	10553	11.437	939.745	[M+H]+	generic	C62H98O6	TG(17:1(9Z)/20:4(5Z,8Z,11Z,14Z)/22:6(4Z,7Z,10Z,13Z,16Z,19Z))[iso6]	Triacylglycerols	2	3.9948	3.9948	Unknown	3	9	939.745	[M+H]+	938.736	-0.0012827	2.324	RELXAZNBWVCJEB-LBNPSZMINA-N	O=C(OCC(OC(=O)CCCC=CCC=CCC=CCC=CCCCCC)COC(=O)CCCCCCCC=CCCCCCCC)CCC=CCC=CCC=CCC=CCC=CCC=CCC	LipidMAPS=LMGL03011763	7.5e-06	8.26e-06	5.42e-06	4.81e-06	5.66e-06	7.58e-06	7.25e-06	7.46e-06	8.08e-06	6.52e-06	7.48e-06	8.75e-06	2.24e-05	2.1e-05	1.98e-05	6.29e-06	9.48e-06
C	614	pos_7344	1.854	1	-2.9193	PEF	Simple ID		2	pos	7344	7.483	669.535	[M+H]+	generic	C36H78O6P2	phosphorous acid tributyl ester;phosphorous acid trioctyl ester	Trialkylphosphites	0	2.42	2.42	Unknown	3	2	669.535	[M+H]+	668.527	-0.0002601	2.42	DXEBNNCMPQKZIX-UHFFFAOYSA-N	O(P(OCCCC)OCCCC)CCCC.O(P(OCCCCCCCC)OCCCCCCCC)CCCCCCCC		2.13e-06	2.89e-07	5.23e-07	3.22e-07	4.68e-07	3.57e-06	3.98e-06	3.64e-06	3.73e-06	4.09e-06	3.81e-07	3.21e-06	8.02e-06	1.03e-05	9.48e-06	3.28e-07	3.43e-06
C	550	pos_5063	1.193	1	-1.1386	PEF	Simple ID		1	pos	5063	7.18	491.375	[M+H]+	generic	C30H50O5	Barringtogenol C	Triterpenoids	0	3.9227	3.9227	Unknown	3	3	491.375	[M+H]+	490.366	-0.0021988	2.256	AYDKOFQQBHRXEW-UHFFFAOYNA-N	OCC12C(O)CC3(C(=CCC4C5(C)CCC(O)C(C)(C)C5CCC43C)C2CC(C)(C)C(O)C1O)C	HMDB=HMDB0034525,KNApSAcK=C00003505,ChEBI=CHEBI:2994,FooDB=FDB013026,UNPD=UNPD10659;UNPD160962;UNPD42360;UNPD83626;UNPD97167,COCONUT=CNP0311708	3.76e-06	2.85e-06	3.14e-06	4.19e-06	3.8e-06	4.02e-06	3.07e-06	3.51e-06	3e-06	3.21e-06	3.98e-06	2.66e-06	4.43e-06	5.54e-06	5.16e-06	3.77e-06	3.47e-06
C	256	neg_7945	1.936	1	-3.297	PEF	Simple ID		1	neg	7945	4.921	1138.71	[M-H]-	generic	C64H101NO16	Linearmycin A	Very long-chain fatty acids	2	6.1383	6.1383	Unknown	3	8	1138.71	[M-H]-	1139.71	-0.0032403	3.106	FHAYEICQQMDOQQ-FGPWXSHTNA-N	O=C(O)C(=CC=CC=CC=CCCC=CC(C)C(O)C(C)C(O)C=CC=CC=CC=CC=CCC(O)C(C(=O)CC(O)CC(O)CC(O)C=CCC(O)CC(O)CC(O)CC(O)C=CCC(O)C=CCC(O)CC(O)CCCN)C)C	UNPD=UNPD100034;UNPD113469;UNPD222174,NPA=NPA005259,COCONUT=CNP0355401	2.88e-06	5.74e-06	6.63e-06	5.96e-06	8.5e-06	2.76e-06	2.4e-06	2.65e-06	2.32e-06	2.95e-06	8.5e-06	2.97e-06	8.55e-06	8.67e-06	1.36e-05	9.56e-06	2.85e-06
C	322	pos_10876	1.661	1	-2.2826	PEF	Simple ID		1	pos	10876	9.643	969.721	[M+H]+	generic	C62H96O8	(6-{[2,6,10,14,19,23-hexamethyl-25-(2,6,6-trimethyl-3-oxocyclohex-1-en-1-yl)pentacosa-6,8,10,12,14,16,18,20,22,24-decaen-2-yl]oxy}-3,4,5-trihydroxyoxan-2-yl)methyl hexadecanoate	Xanthophylls	2	3.9759	3.9759	Unknown	3	8	969.721	[M+H]+	968.711	-0.0036035	2.28	DNFXHSRZMFFRBA-UHFFFAOYSA-N	O=C(OCC1OC(OC(C)(C)CCCC(=CC=CC(=CC=CC(=CC=CC=C(C=CC=C(C=CC2=C(C(=O)CCC2(C)C)C)C)C)C)C)C)C(O)C(O)C1O)CCCCCCCCCCCCCCC	COCONUT=CNP0343919	1.97e-06	1.87e-06	1.62e-06	1.35e-06	1.56e-06	7.26e-06	7.28e-06	7.64e-06	6.86e-06	7.43e-06	1.81e-06	7.7e-06	2.21e-05	2.09e-05	2.08e-05	2e-06	7.62e-06
C	141	neg_4071	1.238	1	1.6913	control	Simple ID		1	neg	4071	8.97	559.464	[M-H]-	generic	C30H64N4O3S	3-isopropylpiperidin-2-ol;5-isopropylpyrrolidin-2-ol;(4-isopropylpyrrolidin-2-yl)amine;3-isopropyltetrahydropyran-2-thiol		0	2.433	2.433	Unknown	3	3	559.464	[M-H]-	560.47	-0.0012635	2.433	QAXMFZOQBRGDMD-UHFFFAOYSA-N	OC1NC(CC1)C(C)C.OC1NCCCC1C(C)C.SC1OCCCC1C(C)C.NC1NCC(C1)C(C)C		3.32e-07	3.19e-07	1.61e-07	2.94e-07	3.45e-07	1.65e-05	1.46e-05	1.61e-05	1.79e-05	7.95e-06	3.92e-07	1.33e-05	6.74e-06	4.17e-06	2.88e-06	3.18e-07	1.23e-05
C	553	pos_5165	1.027	1	1.3063	control	Simple ID		1	pos	5165	9.415	500.444	[M+H]+	generic	C29H53N7	N'-methyl-N-[3-methyl-4-[methyl-[[5-(methylamino)-1-neopentyl-pyrrol-2-yl]methyl]amino]-3-(vinylamino)pent-4-enyl]-N-propyl-2-(propylideneamino)acetamidine		1	2.824	2.824	Unknown	3	3	500.444	[M+H]+	499.436	-0.0001789	2.311	JCSBDOMFICTOAS-UHFFFAOYSA-N	N(=CCC)CC(=NC)N(CCC)CCC(NC=C)(C(=C)N(C)CC1=CC=C(NC)N1CC(C)(C)C)C		6.75e-07	6.67e-07	6.89e-07	4.44e-07	5.15e-07	2.77e-06	2.86e-06	2.43e-06	2.59e-06	2.94e-06	6.65e-07	2.45e-06	1.83e-06	1.35e-06	1.55e-06	6.16e-07	2.1e-06
C	135	neg_3912	1.771	1	-2.6099	PEF	Simple ID		1	neg	3912	1.936	540.257	[M-H]-	generic	C27H44NO6PS	5-tert-butyl-3-[[4-[ethoxy(methyl)phosphoryl]-4-methoxy-cyclohexyl]-(4-methylcyclohexanecarbonyl)amino]-2-thenoic acid		3	2.9501	2.9501	Unknown	3	8	540.257	[M-H]-	541.263	-0.0012807	2.531	FSZHGOFUXCFIDF-UHFFFAOYSA-N	O=C(O)C=1SC(=CC1N(C(=O)C2CCC(C)CC2)C3CCC(OC)(CC3)P(=O)(OCC)C)C(C)(C)C		1.11e-07	9.97e-08	1.61e-07	1.18e-07	7.66e-08	3.95e-06	4.28e-06	3.54e-06	2.97e-06	3.93e-06	7.84e-08	3.16e-06	1.62e-05	2.32e-05	2.03e-05	7.71e-08	3.41e-06
C	497	pos_4071	1.683	1	-2.3352	PEF	Simple ID		1	pos	4071	2.871	414.283	[M+H]+	generic	C18H35N7O4	2-amino-4-[[4-[(5,6-diaminopyrimidin-4-yl)-methyl-amino]-4-hydroxy-2-(methoxymethyl)butyl]-propyl-amino]butyric acid		2	3.4644	3.4644	Unknown	3	4	414.283	[M+H]+	413.275	-0.0003709	2.742	QUWVIVGACWXDRH-UHFFFAOYSA-N	O=C(O)C(N)CCN(CCC)CC(COC)CC(O)N(C=1N=CN=C(N)C1N)C		3.22e-06	1.32e-05	1.13e-05	1.14e-05	8.86e-06	1.93e-06	2.69e-06	1.97e-06	2.4e-06	2.06e-06	7.57e-06	3.64e-06	2.44e-05	2.59e-05	2.41e-05	7.34e-06	3.5e-06
C	496	pos_4070	1.628	1	-2.1928	PEF	Simple ID		1	pos	4070	2.776	414.283	[M+H]+	generic	C18H35N7O4	(2S)-2-[[(2S)-2-acetamidopentanoyl]amino]-N-[(1S)-1-carbamoyl-2-methyl-propyl]-5-guanidino-valeramide		2	2.8545	2.8545	Unknown	3	4	414.283	[M+H]+	413.275	-0.0002709	2.499	LADORHAXPJCFIZ-IHRRRGAJSA-N	O=C(N)C(NC(=O)C(NC(=O)C(NC(=O)C)CCC)CCCN=C(N)N)C(C)C		3.61e-06	1.2e-05	1.01e-05	8.46e-06	1.01e-05	3.85e-06	4.5e-06	4.34e-06	4.1e-06	3.88e-06	1.05e-05	4.65e-06	1.94e-05	2.12e-05	1.97e-05	9.13e-06	5.05e-06
C	382	pos_1907	1.481	1	-1.7989	PEF	Simple ID		1	pos	1907	1.909	297.225	[M+H]+	generic	C11H24N10	N'-(aminomethyleneamino)-N-[3-[(E)-N-(aminomethyleneamino)-C-methyl-carbonimidoyl]azopropylimino]acetamidine;ethane		2	2.6114	2.6114	Unknown	3	10	297.225	[M+H]+	296.219	0.0005172	2.152	JSFSOUWDPDVEEX-RSGANTKPSA-N	N(N=C(N=NCCCN=NC(=NN=CN)C)C)=CN.CC		4.22e-07	1.55e-06	2.92e-06	2.87e-06	1.87e-06	8.97e-06	9.46e-06	7.77e-06	8.62e-06	1.03e-05	3.12e-06	8.61e-06	3.78e-05	3.57e-05	4.05e-05	2.4e-06	9.37e-06
C	486	pos_3870	1.416	1	-1.6233	PEF	Simple ID		1	pos	3870	5.61	400.373	[M+H]+	generic	C23H49N3S	1-(isobutylamino)-3-stearyl-thiourea		1	2.7191	2.7191	Unknown	3	2	400.373	[M+H]+	399.365	-0.001404	1.938	JGTAQTTTXWDWOK-UHFFFAOYSA-N	S=C(NNCC(C)C)NCCCCCCCCCCCCCCCCCC		3.13e-06	1.16e-05	9.95e-06	1.17e-05	9.65e-06	2.69e-06	3.39e-06	2.65e-06	2.55e-06	2.67e-06	7.67e-06	2.47e-06	7.31e-06	7.66e-06	7.81e-06	6.78e-06	2.62e-06
C	548	pos_5034	1.356	1	-1.5273	PEF	Simple ID		1	pos	5034	7.563	488.406	[M+H]+	generic	C27H49N7O	1-[4-(4-aminopiperidino)butyl]-4-[4-[(3-aminopropylamino)methyl]anilino]pyrimidin-2-one;ethane		2	2.6579	2.6579	Unknown	3	2	488.406	[M+H]+	487.4	0.0011356	2.015	WYFHMQJOCNRJRI-UHFFFAOYSA-N	O=C1N=C(C=CN1CCCCN2CCC(N)CC2)NC3=CC=C(C=C3)CNCCCN.CC.CC		1.26e-06	3.6e-06	2.7e-06	2.97e-06	3.23e-06	2.06e-06	1.94e-06	2.19e-06	1.88e-06	1.77e-06	3.3e-06	1.32e-06	7.03e-06	7.74e-06	8.17e-06	3.59e-06	1.4e-06
C	18	neg_661	1.126	1	-0.99843	PEF	Simple ID		236	neg	661	1.331	217.096	[M-H]-	generic	C8H10N8	(1S,9S)-2,3,5,8,10,11,13,16-octazatetracyclo[7.7.0.02,6.010,14]hexadeca-3,5,11,13-tetraene		0	1.718	1.718	Unknown	3	2	217.096	[M-H]-	218.103	-0.0007341	1.718	HIJXXJMJINVQTF-YUMQZZPRSA-N	N=1C=NN2C1CNC3N4N=CN=C4CNC23		1.35e-07	6.27e-07	7.28e-07	9.41e-07	4.11e-07	4.83e-05	4.72e-05	4.53e-05	4.69e-05	4.77e-05	5.17e-07	4.86e-05	5.21e-05	5.42e-05	6.36e-05	9.31e-07	4.76e-05
C	398	pos_2128	1.083	1	-0.92754	PEF	Simple ID		1	pos	2128	2.401	310.259	[M+H]+	generic	C16H31N5O	[9-[(1R,5S)-4-methoxy-3,5-dimethyl-cyclohex-3-en-1-yl]-2-methyl-3-methylene-1,2,4,6-tetrazonan-7-yl]amine		3	3.3237	3.3237	Unknown	3	4	310.259	[M+H]+	309.253	0.0010371	2.357	SCPZLAAENVOAQX-IVWOWJMFSA-N	O(C1=C(C)CC(CC1C)C2NN(C(=C)NCNC(N)C2)C)C		6.77e-07	5.09e-06	4.55e-06	5.01e-06	6.92e-06	4.84e-06	4.7e-06	4.77e-06	4.06e-06	4.62e-06	6.9e-06	3.44e-06	6.13e-06	7.26e-06	7.3e-06	3.97e-06	4.16e-06
C	494	pos_4052	1.071	1	-0.89787	PEF	Simple ID		1	pos	4052	1.813	413.298	[M+H]+	generic	C18H36N8O3	5-[[(3R,10R)-3-amino-1,5,8,11,14,18-hexazatricyclo[8.5.4.03,14]nonadecan-10-yl]amino]-5-keto-valeric acid		2	2.3313	2.3313	Unknown	3	7	413.298	[M+H]+	412.291	1.35e-05	2.182	XAMBSOGZIUOHFR-QZTJIDSGSA-N	O=C(O)CCCC(=O)NC12NCCN3CN(CCNC1)CC3(N)CNCCNC2		3.8e-06	1.28e-05	1.64e-05	7.4e-06	1.53e-05	5.53e-06	5.43e-06	5.42e-06	5.54e-06	5.73e-06	1.11e-05	5.27e-06	6.13e-06	5.61e-06	6.47e-06	7.26e-06	4.85e-06
C	586	pos_6069	1.065	1	-0.95191	PEF	Simple ID		2	pos	6069	7.675	580.522	[M+H]+	generic	C38H65N3O	(4-ethylphenyl)-isopropenyl-amine;4-(2-methylbutyl)pyridine;N-(3-methylpentyl)-N,2-dipropyl-valeramide		1	2.1441	2.1441	Unknown	3	4	580.522	[M+H]+	579.513	-0.0021598	1.756	KJQIDXGSVVTLOY-UHFFFAOYSA-N	O=C(N(CCC)CCC(C)CC)C(CCC)CCC.N=1C=CC(=CC1)CC(C)CC.C=C(NC1=CC=C(C=C1)CC)C		9.03e-06	4.45e-07	3.8e-07	3.16e-07	3.41e-07	3.62e-06	4.73e-06	3.59e-06	3.08e-06	3.41e-06	3.98e-07	4.21e-06	6.48e-06	8e-06	9.17e-06	1.88e-07	5.17e-06
C	406	pos_2312	1.004	1	-0.76665	PEF	Simple ID	Other possible annotated peaks for this cluster.	2	pos	2312	1.666	322.284	[M+H]+	generic	C19H35N3O	2-cyclopentyl-N-(2,2,6,6-tetramethyl-4-piperidyl)pyrrolidine-1-carboxamide		3	3.9762	3.9762	Unknown	3	43	322.284	[M+H]+	321.278	0.0008892	2.461	AIXYSLNJALKDPX-UHFFFAOYSA-N	O=C(NC1CC(NC(C)(C)C1)(C)C)N2CCCC2C3CCCC3		8.52e-08	2.95e-07	3.62e-07	2.81e-07	3e-07	0.00025	0.00026	0.000245	0.000246	0.000246	5.09e-07	0.000238	0.000635	0.000623	0.000773	6.22e-06	0.00024
*MS/MS spectrum match score: “0” = no fragments, “1” = only one fragment referring to pseudomolecular ion, “2” = one fragment, “3” = two and more fragments.
[truncated: 40 more columns]

## Sheet: horizontal_dataset_D
Dataset	cluster	selected_feature	VIP score	ROC (AUC)	FC	trend	annotation_result	annotation_warning	cluster.size	source	Alignment.ID	Average.Rt.min.	Average.Mz	Adduct.type	level	Formula	Structure	Ontology	MS/MS spec. match score*	Total.score	Final.score	Title	MS1.count	MSMS.count	PRECURSORMZ	PRECURSORTYPE	Theoretical.mass	Mass.error	Formula.score	InChIKey	SMILES	Links	Blank.1	Blank.2	Blank.3	Blank.4	Blank.5	QC.1	QC.2	QC.3	QC.4	QC.5	Blank.6	QC.6	D_control.1	D_control.2	Blank.7	QC.7	D_PEF.1
D	169	neg_8495	1.25307	1	1.3505	control	Simple ID	Other possible annotated peaks for this cluster.	3	neg	8495	6.189	923.503	[M-H]-	generic	C45H82O15P2	1,1'-dilinoleyl 2,2'-dilysocardiolipin	1'-(acyl-sn-glycero-3-phospho),3'-(acyl-sn-glycero-3-phospho)-sn-glycerols	3	6.9012	6.9012	Unknown	3	9	923.504	[M-H]-	924.513	0.0021187	3.795	LNDZCACUIYQVRO-XWAAZOOPSA-N	O=C(OCC(O)COP(=O)(O)OCC(O)COP(=O)(O)OCC(O)COC(=O)CCCCCCCC=CCC=CCCCCC)CCCCCCCC=CCC=CCCCCC	ChEBI=CHEBI:62863,LipidMAPS=LMGP12070001,BLEXP=BLEXPDB00052929774	1.25e-08	2.58e-07	1.67e-07	1.81e-07	2.3e-07	7.45e-06	8.04e-06	8.63e-06	8.67e-06	8.55e-06	2.88e-07	9.57e-06	5.87e-05	3.14e-05	6.55e-07	9.07e-06	1.31e-05
D	214	neg_6667	1.1076	1	-0.96787	PEF	Simple ID		1	neg	6667	8.626	701.515	[M-H]-	generic	C39H75O8P	1,2-dioctadecanoyl-sn-glycerol-3-phosphate(2-)	1,2-diacylglycerol-3-phosphates	3	4.6707	4.6707	Unknown	3	6	701.515	[M-H]-	702.52	-0.0027205	2.588	YFWHNAWEOZTIPI-SJVFTIDDNA-L	O=C(OCC(OC(=O)CCCCCCCCCCCCCCCCC)COP(=O)([O-])[O-])CCCCCCCCCCCCCCCCC	ChEBI=CHEBI:82921;CHEBI:83774,LipidMAPS=LMGP10010028,ECMDB=ECMDB20469,COCONUT=CNP0076444	3.64e-07	4.39e-07	1.2e-07	2.9e-07	1.5e-07	1.11e-05	2.02e-05	1.46e-05	1.39e-05	1.67e-05	2.64e-06	1.75e-05	9.65e-07	1.07e-06	1.07e-06	1.07e-05	2e-06
D	176	neg_5387	1.16994	1	1.2284	control	Simple ID		1	neg	5387	8.792	603.501	[M-H]-	generic	C38H68O5	DG(15:0/20:3(8Z,11Z,14Z)/0:0)	1,2-diacylglycerols	2	4.7782	4.7782	Unknown	3	6	603.501	[M-H]-	604.507	-0.0013012	2.798	ARFQXCQTHNSADT-MYEHOGAASA-N	O=C(OCC(OC(=O)CCCCCCC=CCC=CCC=CCCCCC)CO)CCCCCCCCCCCCCC	HMDB=HMDB0007082,FooDB=FDB024276,BMDB=BMDB07082,LipidMAPS=LMGL02010439,COCONUT=CNP0323672	2.23e-07	3.32e-07	2.04e-07	3.81e-07	2.3e-07	1.04e-05	1.22e-05	1.18e-05	1.29e-05	1.16e-05	3.42e-07	1.19e-05	4.51e-05	5.74e-05	4.07e-07	1.09e-05	2.03e-05
D	51	neg_4695	1.06489	1	1.0016	control	Simple ID	Other possible annotated peaks for this cluster.	7	neg	4695	7.836	547.439	[M-H]-	generic	C34H60O5	DG(14:1(9Z)/17:2(9Z,12Z)/0:0)[iso2]	1,2-diacylglycerols	3	5.0135	5.0135	Unknown	3	19	547.439	[M-H]-	548.444	-0.0018014	2.823	YQRBJQMOQRXTHR-NTUQDHDZNA-N	O=C(OCC(OC(=O)CCCCCCCC=CCC=CCCCC)CO)CCCCCCCC=CCCCC	LipidMAPS=LMGL02010406	3.52e-07	4.98e-07	1.48e-07	2.36e-07	2.83e-07	8.91e-05	8.55e-05	8.82e-05	9.15e-05	8.91e-05	5.49e-07	8.83e-05	0.00025	0.000281	3.19e-07	9.4e-05	0.000122
D	602	pos_5375	1.89729	1	-2.743	PEF	Simple ID	Other possible annotated peaks for this cluster.	2	pos	5375	2.345	454.181	[M+NH4]+	generic	C21H28N2O4S2	Melithiazol I;Melithiazole I	2,4-disubstituted thiazoles	0	3.7453	3.7453	Unknown	3	2	454.181	[M+NH4]+	436.149	0.0015749	2.162	IREIUZIQIGYVOY-RDOMZDNHNA-N	O=C(OC)C=C(OC)C(C)C(OC)C=CC=1N=C(SC1)C=2N=C(SC2)CC(C)C	KNApSAcK=C00015388,UNPD=UNPD116972,NPA=NPA001393,COCONUT=CNP0276639	6.71e-08	4.43e-07	3.17e-07	5.16e-07	3.49e-07	8.32e-07	8.88e-07	7.49e-07	6.52e-07	8.14e-07	3.88e-07	5.81e-07	5.37e-07	5.44e-07	4.84e-07	8.48e-07	1.63e-06
D	457	pos_2101	1.11647	1	1.0549	control	Simple ID		1	pos	2101	2.164	291.163	[M+2H]2+	generic	C29H40N8O5	Hordatine B	2-arylbenzofuran flavonoids	3	5.3126	5.3126	Unknown	3	22	291.163	[M+2H]2+	580.312	0.0013193	3.232	LRLXAXGCQUOKIO-WDZFZDKYNA-N	O=C(C=CC=1C=C(OC)C=2OC(C3=CC=C(O)C=C3)C(C(=O)NCCCCNC(=N)N)C2C1)NCCCCNC(=N)N	HMDB=HMDB0030459,KNApSAcK=C00001416,ChEBI=CHEBI:5763,FooDB=FDB002328,UNPD=UNPD52334;UNPD80658,COCONUT=CNP0233922	2.25e-06	1.17e-05	1.21e-05	1.64e-05	1.38e-05	0.000226	0.000229	0.000234	0.000235	0.000253	0.000125	0.000245	0.00052	0.000574	0.000294	0.000251	0.000267
D	578	pos_4880	1.08638	1	1.0075	control	Simple ID		1	pos	4880	3.343	425.227	[M+H]+	generic	C25H32N2O2S	K201	4-benzylpiperidines	0	3.3843	3.3843	Unknown	3	1	425.227	[M+H]+	424.218	-0.0009743	2.051	KCWGETCFOVJEPI-UHFFFAOYSA-N	O=C(N1CC2=CC(OC)=CC=C2SCC1)CCN3CCC(CC=4C=CC=CC4)CC3	DrugBank=DB02929	1.11e-06	4.03e-06	3.5e-06	3.21e-06	3.72e-06	2.87e-06	2.47e-06	2.87e-06	2.62e-06	2.62e-06	4.09e-06	2.86e-06	6.85e-06	7.18e-06	5.1e-06	2.92e-06	3.8e-06
D	91	neg_5652	1.24536	1	-1.1478	PEF	Simple ID	Other possible annotated peaks for this cluster.	5	neg	5652	2.552	623.379	[M-H]-	generic	C35H52N4O6	4',12'-dihydroxy-6'-(hydroxymethyl)-2-(N'-methylcarbamimidamido)-2'-oxa-23'-azaspiro[cyclohexane-1,15'-tetracyclo[20.3.1.1?,?.0?,??]heptacosane]-3'(27'),4',6'-trien-16'-yn-10'-yl acetate	Alkyl aryl ethers	3	5.1807	5.1807	Unknown	3	12	623.38	[M-H]-	624.389	0.0019089	2.771	JCCIUAHQHFEMPW-UHFFFAOYSA-N	O=C(OC1CC(O)CCC2(C#CC3CCCC4NCCC(OC=5C=C(C(=CC5O)CO)CC31)C4)CCCCC2NC(=N)NC)C	COCONUT=CNP0095047	1.06e-07	6.99e-09	6.99e-09	7.25e-08	7.08e-08	4.14e-05	4.13e-05	3.94e-05	4.02e-05	4.41e-05	1.62e-07	4.2e-05	3.27e-05	5.68e-05	7.08e-08	3.89e-05	8.17e-05
D	751	pos_942	1.31918	1	1.4383	control	Simple ID		1	pos	942	2.002	222.149	[M+NH4]+	generic	C13H16O2	4-Hydroxy-3-(3-methyl-2-butenyl)acetophenone	Alkyl-phenylketones	2	4.6778	4.6778	Unknown	3	10	222.149	[M+NH4]+	204.115	-0.0004447	2.881	QJAPFSSVKIZTMR-UHFFFAOYSA-N	O=C(C1=CC=C(O)C(=C1)CC=C(C)C)C	HMDB=HMDB0030770,KNApSAcK=C00002699,FooDB=FDB002705,NANPDB=NANPDB_2041,UNPD=UNPD156714,COCONUT=CNP0183794	3.97e-06	1.82e-05	2.13e-05	2.34e-05	2.83e-05	1.28e-05	1.29e-05	1.19e-05	1.18e-05	1.3e-05	4.03e-05	1.26e-05	3.64e-05	4.05e-05	3.44e-05	1.42e-05	1.47e-05
D	501	pos_3331	1.33853	1	1.606	control	Simple ID		1	pos	3331	3.136	347.209	[M+H]+	generic	C18H26N4O3	N-(2-methoxypyridin-3-yl)-N'-[(octahydro-1H-quinolizin-1-yl)methyl]ethanediamide	Alpha amino acid amides	1	4.0584	4.0584	Unknown	3	11	347.209	[M+H]+	346.2	-0.0016329	2.525	QIYKAIKOCJOMFN-UHFFFAOYSA-N	O=C(NC1=CC=CN=C1OC)C(=O)NCC2CCCN3CCCCC32	COCONUT=CNP0168284	5.52e-07	2.74e-06	3.47e-06	2.71e-06	3.02e-06	9.24e-06	9.92e-06	9.86e-06	9.41e-06	9.76e-06	3.57e-06	8.63e-06	2.8e-05	1.14e-05	2.73e-06	8.87e-06	6.03e-06
D	460	pos_2115	1.07033	1	1.0342	control	Simple ID		1	pos	2115	7.922	291.166	[M+H]+	generic	C11H22N4O5	N-(4-amino-2,3,5-trihydroxy-6-methoxycyclohexyl)-2-formimidamido-N-methylacetamide	Alpha amino acid amides	0	2.429	2.429	Unknown	3	9	291.166	[M+H]+	290.159	0.0007963	1.929	IIQHQHLYZOSJJG-UHFFFAOYSA-N	O=C(N(C)C1C(O)C(O)C(N)C(O)C1OC)CNC=N	MINE=Ce5ab4008da757f01c1b1459d683cc9e77f1f7913	2.34e-06	1.66e-05	1.6e-05	1.24e-05	1.59e-05	5.21e-06	7.13e-06	9.54e-06	8.25e-06	9.12e-06	9.7e-05	9.14e-06	2.47e-05	2.95e-05	0.000172	1.23e-05	1.8e-05
D	192	neg_6095	1.66542	1	-2.4073	PEF	Simple ID	Other possible annotated peaks for this cluster.	2	neg	6095	1.261	659.267	[M-H]-	generic	C34H40N6O6S	2-({10-acetamido-3,4,5-trimethoxy-13-oxotricyclo[9.5.0.0?,?]hexadeca-1(16),2(7),3,5,11,14-hexaen-14-yl}amino)-N-[3-(methylsulfanyl)-1-{[1,2,4]triazolo[4,3-a]pyridin-3-yl}propyl]propanamide	Alpha amino acid amides	3	5.0924	5.0924	Unknown	3	15	659.266	[M-H]-	660.273	-0.0007725	3.24	FJCVYJRBDWFZBO-UHFFFAOYSA-N	O=C1C=C2C(=CC=C1NC(C(=O)NC(C3=NN=C4C=CC=CN43)CCSC)C)C5=C(OC)C(OC)=C(OC)C=C5CCC2NC(=O)C	COCONUT=CNP0293975	1.32e-07	1.31e-07	6.78e-09	1.94e-07	3.01e-07	4.83e-06	1.24e-06	4.05e-06	1.67e-06	1.57e-06	1.33e-07	6e-06	2.47e-06	2.53e-06	1.5e-07	1.72e-06	4.86e-06
D	626	pos_568	1.42452	1	-1.5258	PEF	Simple ID		1	pos	568	1.145	193.093	[M+H]+	generic	C5H12N4O4	O-(1-hydroxyguanidino)homoserine	Alpha amino acids	3	3.7175	3.7175	Unknown	3	7	193.093	[M+H]+	192.086	0.0002313	2.853	WAEXAXYMJJAWKQ-UHFFFAOYSA-N	O=C(O)C(N)CCON(O)C(=N)N	MINE=C358193a32481e603a3f656b0780f47225c081372	1.15e-06	2.89e-06	2.37e-06	3.31e-06	3.29e-06	7.27e-06	6.86e-06	6.6e-06	6.85e-06	7.25e-06	5.29e-06	3.99e-06	5.96e-06	5.34e-06	4.52e-06	5.02e-06	1.63e-05
D	496	pos_3224	1.22657	1	-1.2048	PEF	Simple ID		1	pos	3224	3.253	341.204	[M+H]+	generic	C13H24N8O3	6-guanidino-N-(6-keto-2-ureido-4,5-dihydro-1H-pyrimidin-5-yl)-N-methyl-hexanamide	Alpha amino acids and derivatives	2	3.0854	3.0854	Unknown	3	5	341.204	[M+H]+	340.197	0.0005131	2.507	FRDARQAXDRBDKE-UHFFFAOYSA-N	O=C(N)NC1=NCC(C(=O)N1)N(C(=O)CCCCCN=C(N)N)C		1.07e-06	3.91e-06	3.67e-06	3.84e-06	3.41e-06	8.08e-06	8.41e-06	8.52e-06	8.9e-06	8.76e-06	3.79e-06	1.33e-05	9.81e-06	7.21e-06	4.26e-06	1.5e-05	1.79e-05
D	57	neg_1630	1.0179	1	-0.72967	PEF	Simple ID		1	neg	1630	3.665	299.162	[M-H]-	generic	C14H24N2O5	Conflamide D	Alpha amino acids and derivatives	2	4.5974	4.5974	Unknown	3	7	299.162	[M-H]-	300.169	-0.0010546	2.741	WRXCRISIINLULD-BHDSKKPTSA-N	O=C1C(=NOC(C(=O)OCC)(N1O)C(C)CC)C(C)CC	NPA=NPA024310;NPA024311,COCONUT=CNP0071977	7.68e-07	1.47e-06	1.62e-06	1.33e-06	1.13e-06	2.19e-05	2.22e-05	2.31e-05	2.34e-05	2.09e-05	1.2e-06	2.15e-05	2.47e-05	2.35e-05	1.3e-06	2.27e-05	3.79e-05
D	619	pos_5606	1.38078	1	2.1396	control	Simple ID		1	pos	5606	2.332	470.31	[M+H]+	generic	C25H43NO7	neomethymycin	Aminoglycosides	0	4.603	4.603	Unknown	3	3	470.31	[M+H]+	469.304	0.0017292	2.853	UEIVQYHYALXCBD-TYODVTHQNA-N	O=C1OC(C(O)C)C(C=CC(=O)C(C)CC(C)C(OC2OC(C)CC(N(C)C)C2O)C1C)C	ChEBI=CHEBI:29656;CHEBI:77353,LipidMAPS=LMPK04000036,PubChem=86289219;5282033,UNPD=UNPD4720;UNPD97209,NPA=NPA015072,COCONUT=CNP0196489	4.12e-07	1.56e-06	1.42e-06	1.92e-06	2.14e-06	7.53e-07	7.51e-07	7.71e-07	7.62e-07	8.69e-07	1.52e-06	8.99e-07	3.85e-06	9.53e-07	1.01e-06	5.52e-07	3.84e-07
D	195	neg_6161	1.02304	1	-0.74046	PEF	Simple ID		1	neg	6161	5.563	663.31	[M-H]-	generic	C33H48N2O12	AB 400	Aminoglycosides	3	4.6743	4.6743	Unknown	3	7	663.31	[M-H]-	664.321	0.0030485	2.725	GKGPPFUKCRYAST-CYFDLDIONA-N	O=C1OC(C)CC=CC=CC=CC=CC(OC2OC(C)C(O)C(N)C2O)CC3OC(O)(CC(O)CC4OC4C=C1)CC(O)C3C(=O)N	KNApSAcK=C00015602,UNPD=UNPD196992,NPA=NPA008109,COCONUT=CNP0401128	2.7e-07	4.98e-07	2.59e-07	3.08e-07	4.42e-07	1.3e-06	1.67e-06	2.11e-06	2.2e-06	1.84e-06	1.64e-06	2.34e-06	4.04e-06	4.57e-06	5.05e-06	2.13e-06	6.91e-06
D	178	neg_5434	1.0343	1	1.018	control	Simple ID	Other possible annotated peaks for this cluster.	2	neg	5434	9.201	605.514	[M-H]-	generic	C38H70O5	3-{13-hydroxy-13-[5-(1-hydroxyhexadecyl)oxolan-2-yl]tridecyl}-5-methyl-2,5-dihydrofuran-2-one	Annonaceous acetogenins	3	5.2877	5.2877	Unknown	3	10	605.514	[M-H]-	606.522	0.0010489	3.26	JYTRVNUORRNNQU-XIOSOIBENA-N	O=C1OC(C=C1CCCCCCCCCCCCC(O)C2OC(CC2)C(O)CCCCCCCCCCCCCCC)C	UNPD=UNPD82072,COCONUT=CNP0116575	3.35e-07	7.37e-08	7.37e-09	2.87e-07	2.48e-07	2e-06	2.17e-06	2.22e-06	2.05e-06	2.02e-06	1.26e-07	1.85e-06	6.79e-06	8.04e-06	1.42e-07	2.04e-06	3.3e-06
D	683	pos_7217	1.50483	1	1.9438	control	Simple ID		1	pos	7217	3.696	590.391	[M+Na]+	generic	C34H53N3O4	N''-[(5-{1-[3-(cyclopentyloxy)-2-hydroxy-5-(3-oxooct-4-en-1-yl)phenyl]-4-methylpentyl}-4-methoxycyclohex-2-en-1-yl)methyl]guanidine	Aromatic monoterpenoids	1	4.7169	4.7169	Unknown	3	5	590.391	[M+Na]+	567.404	0.0021279	3.059	MFWSSTBPPDKDAH-UHFFFAOYSA-N	O=C(C=CCCC)CCC1=CC(OC2CCCC2)=C(O)C(=C1)C(CCC(C)C)C3CC(C=CC3OC)CN=C(N)N	COCONUT=CNP0101029	8.41e-07	2.8e-06	2.61e-06	2.66e-06	2.67e-06	1.49e-06	1.52e-06	1.65e-06	1.57e-06	1.67e-06	1.74e-06	1e-06	7.31e-06	8.8e-06	1.57e-06	1.1e-06	1.68e-06
D	246	neg_8037	1.22813	1	-1.1248	PEF	Simple ID		3	neg	8037	7.664	846.523	[M-H]-	generic	C56H69N3O4	4-(3-aminopropyl)-33'-cyclohexyl-5'-methyl-3H-29'-oxa-1',34'-diazaspiro[2-benzofuran-1,12'-decacyclo[34.3.1.1??,??.1??,??.0?,?.0?,??.0?,??.0??,??.0??,??.0??,??]dotetracontane]-2',8'(26'),18'(42'),19',21',30'-hexaene-3,28'-dione	Benzofuranones	2	3.9052	3.9052	Unknown	3	10	846.523	[M-H]-	847.529	-0.0010688	2.323	DSUZDLGIBNURGF-UHFFFAOYSA-N	O=C1OC2(C=3C=CC=C(C13)CCCN)C4CCCCC5=CC=CC(=C5)CC6CC7=C8CCC92C(OC(=O)C749)=CCC(N%10CC%11CN(C%12=CCC(C)C6C%128)CC(C%10)C%11)C%13CCCCC%13	COCONUT=CNP0097127	5.87e-08	1.66e-07	7.41e-08	1.09e-07	8.84e-08	1.6e-05	1.55e-05	1.71e-05	1.62e-05	1.62e-05	7.2e-08	1.62e-05	5.29e-07	7.06e-07	1.77e-07	1.66e-05	1.11e-06
D	44	neg_1419	1.91193	1	-3.629	PEF	Double ID		3	neg	1419	2.013	283.065	[M+FA-H]-	generic	C12H14O3S	(2-methoxyphenyl)methyl 3-(methylsulfanyl)prop-2-enoate	Benzyloxycarbonyls	0	4.1497	4.1497	Unknown	3	2	283.065	[M+FA-H]-	238.066	-3.21e-05	2.733	QVZNPAXKNDLOKT-BQYQJAHWSA-N	O=C(OCC=1C=CC=CC1OC)C=CSC	UNPD=UNPD78628,COCONUT=CNP0318416	5.52e-07	1.08e-06	8.8e-07	7.34e-07	1.08e-06	4.36e-07	3.04e-07	3.72e-07	4.8e-07	3.45e-07	9.09e-07	3.74e-07	1.85e-07	1.89e-07	9.88e-07	3.1e-07	1.13e-06
D	150	neg_4672	1.29971	1	-1.2702	PEF	Simple ID		1	neg	4672	3.974	545.315	[M-H]-	generic	C32H42N4O4	4-[3-(diethylamino)propyl]-9-(3-methoxy-4-propoxyphenyl)-2-methyl-4,7,17-triazatetracyclo[8.7.0.0?,?.0??,??]heptadeca-1(10),11,13,15-tetraene-3,6-dione	Beta carbolines	3	5.2617	5.2617	Unknown	3	9	545.315	[M-H]-	546.321	-0.0017706	3.396	PKQOAXLKFOJMFA-UHFFFAOYSA-N	O=C1N2CC(C3=CC=C(OCCC)C(OC)=C3)C=4C=5C=CC=CC5NC4C2(C(=O)N(C1)CCCN(CC)CC)C	COCONUT=CNP0385491	5.87e-08	1.29e-07	1.57e-07	2.36e-07	7.4e-08	1.3e-06	1.55e-06	1.35e-06	1.43e-06	1.35e-06	3.96e-07	1.23e-06	1.92e-06	2.31e-06	1.59e-07	1.29e-06	5.57e-06
D	158	neg_4896	1.86229	1	-3.4463	PEF	Simple ID		1	neg	4896	2.631	565.114	[M-H]-	generic	C32H22O10	Ginkgetin	Biflavonoids and polyflavonoids	3	5.39	5.39	Unknown	3	12	565.114	[M-H]-	566.121	-0.0001795	3.207	AIFCFBUSLAEIBR-UHFFFAOYSA-N	O=C1C=C(OC2=CC(OC)=CC(O)=C12)C=3C=CC(OC)=C(C3)C4=C(O)C=C(O)C=5C(=O)C=C(OC54)C=6C=CC(O)=CC6	HMDB=HMDB0033762,KNApSAcK=C00001044,ChEBI=CHEBI:5353,FooDB=FDB011902,NANPDB=NANPDB_3358,LipidMAPS=LMPK12040003,UNPD=UNPD11951,BLEXP=BLEXPDB00005271805,COCONUT=CNP0144084	2e-07	6.08e-07	4.26e-07	5.44e-07	4.6e-07	3.46e-07	3.24e-07	4.34e-07	4.03e-07	4.08e-07	2.78e-07	2.56e-07	2.89e-07	2.7e-07	3.45e-07	2.95e-07	1.16e-06
D	301	neg_939	1.14782	1	1.1596	control	Simple ID		1	neg	939	0.798	233.129	[M-H]-	generic	C13H18N2O2	4-Coumaroylputrescine	Coumaric acids and derivatives	0	4.8557	4.8557	Unknown	3	6	233.129	[M-H]-	234.137	0.0004514	3.189	CJHDBEPXEKGBDW-YVMONPNESA-N	O=C(C=CC1=CC=C(O)C=C1)NCCCCN	HMDB=HMDB0033461;HMDB0139874,ChEBI=CHEBI:70431,FooDB=FDB011503,PubChem=6439562,UNPD=UNPD126780;UNPD226486,BLEXP=BLEXPDB00000133420,COCONUT=CNP0192876	0.000276	0.000202	0.000178	0.000175	0.000182	1.91e-05	2.26e-05	2.49e-05	2.53e-05	2.54e-05	0.000181	2.96e-05	4.85e-05	5.3e-05	0.00017	3.03e-05	2.36e-05
D	175	neg_5383	1.31162	1	1.4259	control	Simple ID		1	neg	5383	5.322	603.424	[M-H]-	generic	C36H60O7	Hebevinoside IV	Cucurbitacin glycosides	3	5.6033	5.6033	Unknown	3	19	603.424	[M-H]-	604.434	0.0025278	2.817	AKDNVAKNWZMAKY-UHFFFAOYNA-N	OC1COC(OC2CCC3C(=CC(OC)C4C3(C)CCC5(C)C(C(O)CC45C)C(C)CCC=C(C)C)C2(C)C)C(O)C1O	HMDB=HMDB0036060,KNApSAcK=C00023919,FooDB=FDB014883,UNPD=UNPD91332,COCONUT=CNP0237818	1.06e-07	1.29e-07	1.3e-07	9.07e-08	2.03e-07	3.31e-05	3.5e-05	3.15e-05	3.29e-05	3.33e-05	1.44e-07	3.25e-05	0.00017	0.000181	2.12e-07	2.78e-05	6.16e-05
D	156	neg_4779	1.00821	1	-0.80722	PEF	Simple ID		1	neg	4779	0.775	555.236	[M-H]-	generic	C34H36O7	Iryantherin G;rel-1-[3-[(1R,2R,3S)-1,4-Bis(4-hydroxyphenyl)-2,3-dimethylbutyl]-2,4,6-trihydroxyphenyl]-3-(4-methoxyphenyl)-1-propanone	Curcuminoids	3	4.5279	4.5279	Unknown	3	10	555.236	[M-H]-	556.246	0.002427	2.548	REHJYVNNHMTESF-RYCSPDITNA-N	O=C(C1=C(O)C=C(O)C(=C1O)C(C2=CC=C(O)C=C2)C(C)C(C)CC3=CC=C(O)C=C3)CCC4=CC=C(OC)C=C4	KNApSAcK=C00014643;C00014644,UNPD=UNPD137862;UNPD18127;UNPD57244,COCONUT=CNP0193401	0.000189	1.31e-07	7.41e-08	1.02e-07	7.08e-08	1.13e-05	1.09e-05	1.13e-05	1e-05	9.92e-06	8.51e-08	7.45e-06	9.48e-06	9.44e-06	1.24e-07	9.64e-06	2.16e-05
D	584	pos_4963	1.52522	1	1.9032	control	Simple ID		1	pos	4963	2.173	429.259	[M+2H]2+	generic	C43H68N8O10	Marformycin A	Cyclic depsipeptides	2	4.4419	4.4419	Unknown	3	7	429.259	[M+2H]2+	856.506	0.0021933	2.685	LURGILDDCOKZRE-QNNCKDESSA-N	O=CNC(C(=O)NC1C(=O)NC(C(=O)NC(C(=O)N2NCCCC2C(=O)NC(C(=O)N(C)C(C(=O)OC1C)C(C)C)CC(C)C)C(C)CC)CC3=CC=C(OC)C=C3)C(C)C	NPA=NPA013954,COCONUT=CNP0111915	6.21e-06	2.13e-05	2.32e-05	1.99e-05	2.27e-05	7.98e-06	7.28e-06	6.37e-06	6.96e-06	6.26e-06	2.26e-05	7.51e-06	1.99e-05	2.14e-05	2.27e-05	7.54e-06	4.31e-06
D	736	pos_8857	2.78576	1	-5.7841	PEF	Simple ID		1	pos	8857	3.978	685.474	[M+NH4]+	generic	C35H61N3O9	Enniatin A1	Cyclic depsipeptides	3	5.1201	5.1201	Unknown	3	16	685.473	[M+NH4]+	667.441	0.0011061	2.798	OWUREPXBPJFMOK-TXYKVCPPNA-N	O=C1OC(C(=O)N(C)C(C(=O)OC(C(=O)N(C)C(C(=O)OC(C(=O)N(C)C1C(C)C)C(C)C)C(C)CC)C(C)C)C(C)CC)C(C)C	KNApSAcK=C00018907,ChEBI=CHEBI:64652,NANPDB=NANPDB_3042,UNPD=UNPD112373;UNPD113341;UNPD18692,NPA=NPA012516,COCONUT=CNP0245137	1.89e-07	2.7e-07	2.5e-07	1.47e-07	2.39e-07	2.23e-05	2.3e-05	2.26e-05	2.17e-05	2.07e-05	1.6e-07	1.84e-05	1.42e-06	2.15e-06	3.73e-07	1.88e-05	6.1e-05
D	711	pos_8198	2.36415	1	-4.1562	PEF	Simple ID	Other possible annotated peaks for this cluster.	3	pos	8198	3.508	640.416	[M+H]+	generic	C33H57N3O9	Cordycecin A	Cyclic depsipeptides	3	5.8575	5.8575	Unknown	3	11	640.416	[M+H]+	639.409	0.0008569	3.141	WBSKRKWHUWMBFP-VYLWARHZSA-N	O=C1OC(C(=O)NC(C(=O)OC(C(=O)NC(C(=O)OC(C(=O)NC1CC(C)C)C(C)C)CC(C)C)C(C)C)CC(C)C)C(C)C	NPA=NPA016395;COCONUT=CNP0138569	3.43e-07	7.28e-07	6.83e-07	2.27e-07	5.13e-07	1.36e-05	1.42e-05	1.31e-05	1.39e-05	1.29e-05	5.31e-07	1.48e-05	2.57e-06	2.04e-06	2.89e-07	1.36e-05	3.06e-05
D	47	neg_4822	1.73837	1	-2.403	PEF	Simple ID	Other possible annotated peaks for this cluster.	11	neg	4822	3.765	559.323	[M+FA-H]-	generic	C26H46N2O8	Serratamolide A	Cyclic depsipeptides	3	6.2661	6.2661	Unknown	3	22	559.323	[M+FA-H]-	514.325	0.000819	3.264	NMEMNUVHBNAERZ-SEVVWPAPNA-N	O=C1NC(C(=O)OC(CC(=O)NC(C(=O)OC(C1)CCCCCCC)CO)CCCCCCC)CO	KNApSAcK=C00040282,UNPD=UNPD15985;UNPD18082;UNPD90213;UNPD90706,NPA=NPA008568;NPA018959,COCONUT=CNP0119474	1.29e-07	1.05e-06	4.43e-07	6.26e-07	6.96e-07	0.000153	0.000179	0.000179	0.00016	0.000213	7.64e-07	0.000195	6.97e-05	6.84e-05	9.2e-07	0.000183	0.00036
D	141	neg_4325	1.15425	1	-1.224	PEF	Simple ID		1	neg	4325	3.715	513.32	[M-H]-	generic	C26H46N2O8	Serratamolide A	Cyclic depsipeptides	3	5.3042	5.3042	Unknown	3	8	513.32	[M-H]-	514.325	-0.00196	3.07	NMEMNUVHBNAERZ-SEVVWPAPNA-N	O=C1NC(C(=O)OC(CC(=O)NC(C(=O)OC(C1)CCCCCCC)CO)CCCCCCC)CO	KNApSAcK=C00040282,UNPD=UNPD15985;UNPD18082;UNPD90213;UNPD90706,NPA=NPA008568;NPA018959,COCONUT=CNP0119474	2.82e-07	3.5e-07	5.93e-07	3.26e-07	4.33e-07	5.14e-05	4.99e-05	0.000141	5.39e-05	0.00016	8.55e-07	0.000136	5.18e-05	5.79e-05	7.79e-07	4.76e-05	0.000299
D	88	neg_7762	1.98776	1	4.8715	control	Simple ID	Other possible annotated peaks for this cluster.	7	neg	7762	4.38	813.427	[M+FA-H]-	generic	C42H56N8O6	Nocardiotide A	Cyclic peptides	3	5.5268	5.5268	Unknown	3	7	813.427	[M+FA-H]-	768.432	0.0034841	3.123	IFGOPJQBSCYFNZ-ROQCHDOVSA-N	O=C1NC(C(=O)NC(C(=O)NC(C(=O)NC(C(=O)NC(C(=O)NC1C)C(C)C)CC(C)C)CC2=CNC=3C=CC=CC32)C(C)CC)CC4=CNC=5C=CC=CC54	NPA=NPA023434,COCONUT=CNP0072518	1.17e-07	1.66e-07	1.3e-07	3.44e-07	1.77e-07	1.37e-07	1.33e-07	9.86e-08	1.38e-07	1.09e-07	2.34e-09	1.33e-07	1.28e-06	2.62e-05	8.85e-08	9.7e-08	1.88e-07
D	186	neg_5653	1.66308	1	-2.0645	PEF	Simple ID	Other possible annotated peaks for this cluster.	3	neg	5653	2.257	623.383	[M-H]-	generic	C35H52N4O6	Citrinadin A	Delta amino acids and derivatives	3	5.5068	5.5068	Unknown	3	6	623.383	[M-H]-	624.389	-0.0017911	2.961	BERMVHWKOOMCMF-NCNOUXHWNA-N	O=C(OC1CC(N2CC3(NC)CC4(C(=O)NC=5C(=CC=CC54)C(=O)C6OC6(C)C)C(C)(C)C3(O)CC2C1)C)C(N(C)C)C(C)C	UNPD=UNPD168479;UNPD187312,NPA=NPA015909,COCONUT=CNP0188107	4.7e-08	4.7e-09	7.41e-08	7.25e-08	2.65e-07	4.52e-06	5.19e-06	5.55e-06	5.59e-06	4.75e-06	7.2e-08	5.55e-06	1.67e-06	3.06e-06	7.08e-08	5.7e-06	9.46e-06
D	427	pos_1574	1.26553	1	1.4271	control	Simple ID		1	pos	1574	3.999	267.229	[M+H]+	generic	C13H26N6	N4,N6-di-tert-butyl-N2,N2-dimethyl-1,3,5-triazine-2,4,6-triamine	Dialkylarylamines	0	3.7033	3.7033	Unknown	3	1	267.229	[M+H]+	266.222	0.0001713	2.37	JMANMLWURWYTNZ-UHFFFAOYSA-N	N=1C(=NC(=NC1NC(C)(C)C)N(C)C)NC(C)(C)C	COCONUT=CNP0086109	5.11e-06	1.85e-05	1.46e-05	2.11e-05	1.62e-05	5.35e-06	5.67e-06	5.78e-06	6.38e-06	5.41e-06	2.48e-05	5.71e-06	3.06e-05	4.1e-05	2.26e-05	6.44e-06	1.12e-05
D	439	pos_1707	1.01697	1	0.92903	control	Simple ID		1	pos	1707	8.681	276.156	[M+H]+	generic	C11H21N3O5	Glutamyllysine	Dipeptides	2	4.4335	4.4335	Unknown	3	12	276.156	[M+H]+	275.148	-0.0011028	2.828	BBBXWRGITSUJPB-YZYOREDDNA-N	O=C(O)CCC(N)C(=O)NC(C(=O)O)CCCCN	HMDB=HMDB0004207,ChEBI=CHEBI:73521,FooDB=FDB023334,BMDB=BMDB04207,CSF=HMDB0004207,BLEXP=BLEXPDB00014284556,COCONUT=CNP0235291	2.3e-07	3.09e-06	2.62e-06	2.65e-06	3.12e-06	7.87e-06	1.02e-05	1.3e-05	1.21e-05	1.39e-05	7.51e-05	1.16e-05	3.02e-05	3.62e-05	0.000181	1.58e-05	2.26e-05
D	497	pos_3238	1.00595	1	0.89432	control	Simple ID	Other possible annotated peaks for this cluster.	2	pos	3238	6.011	341.305	[M+H]+	generic	C21H40O3	1-(5-hydroxy-3-methylpentyl)-4-methoxy-2,5,5,8a-tetramethyl-decahydronaphthalen-2-ol	Diterpenoids	0	4.3273	4.3273	Unknown	3	7	341.305	[M+H]+	340.298	-0.0002784	2.744	CZKGVMNZYSYJDS-ZUWPYWDNNA-N	OCCC(C)CCC1C(O)(C)CC(OC)C2C(C)(C)CCCC12C	UNPD=UNPD133669;UNPD54910,COCONUT=CNP0387406	5.42e-06	2.34e-05	2.51e-05	1.92e-05	2.31e-05	1.13e-05	1.03e-05	9.98e-06	1.09e-05	1.08e-05	1.8e-05	8.82e-06	2e-05	1.5e-05	1.99e-05	7.72e-06	9.55e-06
D	177	neg_5426	1.0808	1	-0.84667	PEF	Simple ID		1	neg	5426	5.729	605.402	[M-H]-	generic	C42H54O3	4-[18-(4-hydroxy-2,6,6-trimethylcyclohex-1-en-1-yl)-3,7,12,16-tetramethyloctadeca-3,5,7,9,11,13,15-heptaen-1,17-diyn-1-yl]-3,5,5-trimethylcyclohex-3-en-1-yl acetate	Diterpenoids	2	4.3765	4.3765	Unknown	3	22	605.402	[M-H]-	606.407	-0.0015809	2.635	IXUGRCRLPHCXHA-KGQFNKIJNA-N	O=C(OC1CC(=C(C#CC(=CC=CC(=CC=CC=C(C=CC=C(C#CC2=C(C)CC(O)CC2(C)C)C)C)C)C)C(C)(C)C1)C)C	UNPD=UNPD166121,COCONUT=CNP0237078	2.06e-07	4.94e-07	2.59e-07	2.72e-07	2.65e-07	6.2e-05	5.52e-05	5.87e-05	6.62e-05	5.7e-05	4.32e-07	5.52e-05	0.000125	0.000224	6.9e-07	5.32e-05	0.00026
D	642	pos_6448	1.07683	1	-0.86303	PEF	Simple ID		2	pos	6448	4.222	541.364	[M+Na]+	generic	C35H50O3	Sugikurojin I;(+)-Sugikurojin I	Diterpenoids	1	4.5726	4.5726	Unknown	3	4	541.364	[M+Na]+	518.376	0.0016162	2.659	ZDSLWUSUAIVAMQ-LPVYTGODNA-N	O=C(C)CCC(C1=CC(=CC=C1O)CC2C3=CC(=C(O)C=C3C4(C)CCCC(C)(C)C4C2)C(C)C)C(C)C	KNApSAcK=C00032258,UNPD=UNPD154235,COCONUT=CNP0270500	5.13e-07	5.56e-07	6.4e-07	5.22e-07	2.27e-07	5.27e-06	5.65e-06	5.02e-06	4.01e-06	3.9e-06	3.08e-07	3.41e-06	1.32e-05	1.15e-05	3.39e-07	4.07e-06	2.24e-05
D	474	pos_2337	1.00037	1	-0.78199	PEF	Simple ID		1	pos	2337	3.245	301.215	[M+H]+	generic	C20H28O2	Dehydroabietic acid	Diterpenoids	0	4.9463	4.9463	Unknown	3	2	301.216	[M+H]+	300.209	0.0007066	2.863	NFWKVWVWBFBAOV-IPNZSQQUSA-N	O=C(O)C1(C)CCCC2(C3=CC=C(C=C3CCC12)C(C)C)C	HMDB=HMDB0061925,KNApSAcK=C00042455,ChEBI=CHEBI:29571;CHEBI:58621,YMDB=YMDB02310,NANPDB=NANPDB_3269,STOFF=STOFF_3022,LipidMAPS=LMPR0104050005,Saliva=HMDB0061925,PubChem=25203731,PlantCyc=CPD-8725,UNPD=UNPD126127;UNPD185121;UNPD18524;UNPD21395;UNPD75531;UNPD90867,BLEXP=BLEXPDB00000015618,COCONUT=CNP0192451	9.56e-07	3.99e-06	6.56e-06	3.84e-06	4.84e-06	5.32e-06	4.51e-06	4.17e-06	4.86e-06	2.84e-06	4.68e-06	4.37e-06	8.03e-06	5.35e-06	5.34e-06	4.74e-06	9.06e-06
D	458	pos_2103	1.07046	1	0.97827	control	Simple ID		1	pos	2103	2.774	291.163	[M+H]+	generic	C14H26O4S	Diisopentyl thiomalate	Fatty acid esters	1	4.0716	4.0716	Unknown	3	13	291.163	[M+H]+	290.155	-0.0006432	2.498	HHNLQBYPOOATIP-UHFFFAOYNA-N	O=C(OCCC(C)C)CC(S)C(=O)OCCC(C)C	HMDB=HMDB0032223,FooDB=FDB009296,LipidMAPS=LMFA07010835,COCONUT=CNP0003292	2.59e-06	1.25e-05	1.35e-05	1.11e-05	1.23e-05	0.000123	0.000126	0.000132	0.000127	0.00013	0.000125	0.000129	0.000262	0.000282	0.000265	0.00013	0.00014
D	706	pos_8066	1.00878	1	0.91209	control	Simple ID		1	pos	8066	5.754	633.475	[M+H]+	generic	C38H64O7	2-{6-[(acetyloxy)methyl]-2-hydroxy-2-methyl-7-methylidene-10-oxabicyclo[7.1.0]decan-5-yl}-6-hydroxy-6-methylhepta-2,4-dien-1-yl hexadecanoate	Fatty acid esters	3	3.7042	3.7042	Unknown	3	6	633.475	[M+H]+	632.465	-0.0028192	1.876	CHGONMWYQTZOGV-ZIIOHMBONA-N	O=C(OCC1C(=C)CC2OC2C(O)(C)CCC1C(=CC=CC(O)(C)C)COC(=O)CCCCCCCCCCCCCCC)C	UNPD=UNPD113951,COCONUT=CNP0270260	2.49e-05	7.15e-07	5.42e-07	6.51e-07	8.25e-07	4.26e-06	3.97e-06	4.35e-06	3.93e-06	3.75e-06	1.06e-06	3.05e-06	6.58e-06	5.72e-06	7.67e-07	3.62e-06	2.93e-06
D	534	pos_4131	1.05457	1	-0.87348	PEF	Simple ID		1	pos	4131	1.175	382.168	[M+H]+	generic	C19H27NO5S	S-(2-(3-oxopropanamido)ethyl) 3-oxo-4-(3-oxo-2-(pent-2-en-1-yl)cyclopentyl)butanethioate	Fatty acyl thioesters	2	3.4898	3.4898	Unknown	3	6	382.168	[M+H]+	381.161	-0.0001296	2.461	LYSNSHMDXBGVOD-UHFFFAOYSA-N	O=CCC(=O)NCCSC(=O)CC(=O)CC1CCC(=O)C1CC=CCC	MINE=C3c9f859700833f61639a7bd70c0f873d5c6dfeca	5.22e-08	2.07e-07	1.1e-07	8.59e-08	1.35e-07	2.91e-06	2.64e-06	2.54e-06	1.99e-06	2.56e-06	1.54e-07	2.29e-06	1.72e-06	2.42e-06	1.34e-07	2.14e-06	4.91e-06
D	425	pos_1518	1.20655	1	1.2225	control	Simple ID		1	pos	1518	3.182	263.201	[M+H]+	generic	C17H26O2	Ginsenoyne D	Fatty alcohols	0	4.3583	4.3583	Unknown	3	6	263.201	[M+H]+	262.193	-0.0001435	2.775	WDZQEROINMBCOK-UHFFFAOYNA-N	OC(C#CC#CCC1OC1CCCCCCC)CC	HMDB=HMDB0039358,FooDB=FDB018915,LipidMAPS=LMFA05000663,UNPD=UNPD31106;UNPD72728,COCONUT=CNP0111749	2.38e-06	1.09e-05	1.29e-05	1.52e-05	1.44e-05	1.93e-06	1.87e-06	1.72e-06	1.77e-06	1.97e-06	1.25e-05	2.06e-06	5.66e-06	5.1e-06	1.18e-05	2.04e-06	2.46e-06
D	595	pos_523	1.01314	1	0.94155	control	Simple ID		1	pos	523	2.873	185.118	[M+H]+	generic	C10H16O3	Streptenol C	Fatty alcohols	2	5.8029	5.8029	Unknown	3	2	185.118	[M+H]+	184.11	-0.0008792	3.291	HEBWYFWQEUKRPQ-ZLHXYUNINA-N	O=C(C=CC=CC)CC(O)CCO	KNApSAcK=C00017116,UNPD=UNPD111710,NPA=NPA020658,COCONUT=CNP0265618	3.2e-06	1.39e-05	1.11e-05	1.36e-05	1.69e-05	1.52e-06	1.65e-06	1.48e-06	1.32e-06	1.78e-06	1.37e-05	1.66e-06	3.63e-06	3.73e-06	1.66e-05	1.27e-06	1.78e-06
D	27	neg_1265	1.85881	1	-2.8228	PEF	Simple ID	Other possible annotated peaks for this cluster.	2	neg	1265	3.183	269.046	[M-H]-	generic	C15H10O5	Apigenin	Flavones	2	6.1087	6.1087	Unknown	3	6	269.046	[M-H]-	270.053	-0.000453	3.306	KZNIFHPLKGYRTM-UHFFFAOYSA-N	O=C1C=C(OC=2C=C(O)C=C(O)C12)C=3C=CC(O)=CC3	HMDB=HMDB0002124,KNApSAcK=C00003817,ChEBI=CHEBI:18388;CHEBI:58470,DrugBank=DB07352,T3DB=T3D4888,FooDB=FDB002798,NANPDB=NANPDB_167;NANPDB_686;NANPDB_711;NANPDB_937;NANPDB_1874;NANPDB_1893;NANPDB_1908;NANPDB_2234;NANPDB_2385;NANPDB_2752;NANPDB_3296;NANPDB_3425;NANPDB_3430;NANPDB_4518;NANPDB_5112;NANPDB_5124;NANPDB_5165;NANPDB_5300;NANPDB_5344;NANPDB_5347;NANPDB_5353;NANPDB_5356;NANPDB_5473;NANPDB_5…	9.37e-07	1.96e-06	1.79e-06	2.5e-06	2.29e-06	4.66e-06	4.98e-06	5.64e-06	5.12e-06	5.32e-06	1.55e-06	4.67e-06	1.36e-06	2.09e-06	1.5e-06	4.43e-06	6.41e-06
D	483	pos_2540	1.32803	1	1.6052	control	Simple ID	Other possible annotated peaks for this cluster.	3	pos	2540	4.862	311.257	[M+H]+	generic	C19H34O3	AS 183	Furanones	3	4.8285	4.8285	Unknown	3	9	311.257	[M+H]+	310.251	0.0012714	2.78	DVCQIWCKLKWXEA-UHFFFAOYNA-N	O=C1C(=C(OC1(O)C)C(C)CC(C)CC(C)CC(C)CC)C	KNApSAcK=C00016862,UNPD=UNPD6412,BLEXP=BLEXPDB00021885710,NPA=NPA011151,COCONUT=CNP0306826	2.74e-06	8.64e-06	1.01e-05	9.42e-06	9.73e-06	3.94e-05	3.45e-05	3.96e-05	3.47e-05	3.86e-05	1.14e-05	3.54e-05	0.000184	6.55e-05	9.59e-06	3.94e-05	3.47e-05
D	225	neg_7318	1.53458	1	-1.7248	PEF	Simple ID	Other possible annotated peaks for this cluster.	3	neg	7318	8.806	766.548	[M-H]-	generic	C43H77NO10	Alternaroside A	Glycosyl-N-acylsphingosines	3	5.0376	5.0376	Unknown	3	11	766.548	[M-H]-	767.555	-0.0002288	2.905	MFDPZDJWPLVIDT-NMEHGUONNA-N	O=C(C(=C)CCCCCCCCC)CCC=CC(O)C(NC(=O)C(O)C=CCCCCCCCCCCCCCC)COC1OC(CO)C(O)C(O)C1O	UNPD=UNPD52601,NPA=NPA015479,COCONUT=CNP0296974	4.23e-07	3.5e-07	1.85e-08	2.18e-07	1.06e-07	1.82e-05	1.73e-05	2.36e-05	1.49e-05	1.71e-05	1.98e-07	1.27e-05	1.05e-05	1.95e-05	3e-07	1.61e-05	4.36e-05
D	87	neg_3737	1.07542	1	-0.87133	PEF	Simple ID	Other possible annotated peaks for this cluster.	108	neg	3737	5.763	461.361	[M-H]-	generic	C25H46N6O2	Batzelladine D;(-)-Batzelladine D	Hydropyrimidines	2	4.7409	4.7409	Unknown	3	8	461.361	[M-H]-	462.368	-5.17e-05	3.097	ADTVXWWEQNJMHD-QHXBWVHANA-N	O=C(OCCCCNC(=N)N)C1C(N=C2NC(CCCCCCCCC)CC3N2C1CC3)C	KNApSAcK=C00050275,UNPD=UNPD158650;UNPD165667,COCONUT=CNP0110090	4.46e-07	7e-07	4.82e-07	6.16e-07	3.89e-07	2.6e-05	3.04e-05	2.65e-05	2.75e-05	3.65e-05	7.71e-07	2.63e-05	6.92e-06	1e-05	6.46e-07	2.68e-05	2.03e-05
D	1	pos_5486	1.25744	1	-1.2016	PEF	Simple ID	Other possible annotated peaks for this cluster.	220	pos	5486	1.682	463.183	[M+Na]+	generic	C24H28N2O6	(-)-Lapidilectine A	Indolecarboxylic acids	2	4.7205	4.7205	Unknown	3	10	463.183	[M+Na]+	440.195	0.0009573	2.979	YLBUDFTWGUSIKB-UHFFFAOYNA-N	O=C(OC)N1C=2C=CC=CC2C3(C(=O)OC)CCN4CC=CC45CCC13C(C(=O)OC)C5	KNApSAcK=C00024456,ChEBI=CHEBI:68090;CHEBI:68091,UNPD=UNPD157052;UNPD182209;UNPD201283,COCONUT=CNP0162208	4.05e-06	1.94e-05	1.69e-05	1.51e-05	1.63e-05	2.12e-05	2.17e-05	2.09e-05	2.16e-05	2.26e-05	1.12e-05	2.55e-05	2.77e-05	3.13e-05	1.23e-05	2.67e-05	7.69e-05
D	3	pos_5376	1.06214	1	-0.83169	PEF	Simple ID	Other possible annotated peaks for this cluster.	119	pos	5376	1.288	454.232	[M+H]+	generic	C25H31N3O5	3-(3,4-dimethoxyphenyl)-2-methyl-N-[2-(4-morpholinyl)ethyl]-1-oxo-3,4-dihydroisoquinoline-4-carboxamide	Isoquinolones and derivatives	3	5.4664	5.4664	Unknown	3	20	454.232	[M+H]+	453.226	0.0013475	3.485	WHDIKNJNRRSIBR-UHFFFAOYNA-N	O=C1C=2C=CC=CC2C(C(=O)NCCN3CCOCC3)C(C4=CC=C(OC)C(OC)=C4)N1C	ChEBI=CHEBI:109248	1.49e-08	1.25e-07	4.88e-08	9.82e-08	4.9e-08	0.000157	0.000157	0.000164	0.000179	0.00017	3.66e-07	0.000151	7.17e-05	6.79e-05	1e-07	0.000163	0.000135
D	435	pos_1678	1.32134	1	1.4706	control	Simple ID		1	pos	1678	5.742	275.199	[M+H-2H2O]+	generic	C18H30O4	(9S,10E,12Z,15Z)-9-hydroperoxyoctadeca-10,12,15-trienoic acid	Lineolic acids and derivatives	2	4.0298	4.0298	Unknown	3	5	275.199	[M+H-2H2O]+	310.214	0.0011565	2.016	RWKJTIHNYSIIHW-MEBVTJQTSA-N	O=C(O)CCCCCCCC(OO)C=CC=CCC=CCC	ChEBI=CHEBI:60961;CHEBI:60962;CHEBI:63237;CHEBI:63238;CHEBI:63239;CHEBI:63241,LipidMAPS=LMFA02000018;LMFA02000108,PubChem=49852426;6450029,PlantCyc=CPD-8678,BLEXP=BLEXPDB00006450029,COCONUT=CNP0346715	1.13e-06	5.85e-06	5.26e-06	4.69e-06	6.52e-06	9.73e-07	1.04e-06	1.01e-06	9.82e-07	1.21e-06	4.79e-06	7.15e-07	4.55e-06	4.85e-06	4.71e-06	1.08e-06	1.5e-06
D	18	pos_2255	1.15051	1	1.1264	control	Simple ID	Other possible annotated peaks for this cluster.	129	pos	2255	4.167	297.241	[M+H]+	generic	C18H32O3	Alpha-dimorphecolic acid	Lineolic acids and derivatives	3	5.1916	5.1916	Unknown	3	37	297.241	[M+H]+	296.235	0.0011213	2.837	NPDSHTNEKLQQIJ-UINYOVNOSA-N	O=C(O)CCCCCCCC(O)C=CC=CCCCCC	HMDB=HMDB0004670;HMDB0010223;HMDB0062652,KNApSAcK=C00000430,ChEBI=CHEBI:34496;CHEBI:68946;CHEBI:72651;CHEBI:77852;CHEBI:77895;CHEBI:78730;CHEBI:133820,DrugBank=DB07302,FooDB=FDB003060,BMDB=BMDB04670;BMDB10223,LipidMAPS=LMFA02000036;LMFA02000151;LMFA02000152;LMFA02000187;LMFA02000188;LMFA02000231;LMFA02000318,Saliva=HMDB0010223,CSF=HMDB0004670;HMDB0010223,Serum=HMDB0004670;HMDB0010223,PubChem=5312…	5.82e-06	2.55e-05	2.32e-05	2.64e-05	2.23e-05	0.000206	0.000203	0.000213	0.000195	0.000205	2.47e-05	0.000206	0.000827	0.000692	2.45e-05	0.000179	0.000323
D	52	pos_2537	1.09038	1	1.038	control	Simple ID		51	pos	2537	6.447	311.223	[M+H]+	generic	C18H30O4	13(S)-Hydroperoxylinolenic acid;(13S)-Hydroperoxy-cis-9,15-trans-11-octadecatrienoic acid;(13S)-HPLA	Lineolic acids and derivatives	2	4.9277	4.9277	Unknown	3	6	311.223	[M+H]+	310.214	-0.0011141	2.846	UYQGVDXDXBAABN-XJEGMNQANA-N	O=C(O)CCCCCCCC=CC=CC(OO)CC=CCC	KNApSAcK=C00000364;C00000389,ChEBI=CHEBI:48905;CHEBI:58757;CHEBI:133986;CHEBI:133987,FooDB=FDB001431,LipidMAPS=LMFA02000052;LMFA02000110,PubChem=45266757;5497123,PlantCyc=CPD-725,COCONUT=CNP0273684	3.94e-06	1.62e-05	1.23e-05	1.52e-05	1.66e-05	2.14e-06	2.13e-06	1.67e-06	1.83e-06	2.32e-06	1.5e-05	1.75e-06	7.13e-06	7.46e-06	1.55e-05	1.82e-06	3.28e-06
D	162	neg_5017	1.03861	1	0.98236	control	Simple ID		1	neg	5017	8.202	575.468	[M-H]-	generic	C36H64O5	DG(15:0/18:3(9Z,12Z,15Z)/0:0)	Lineolic acids and derivatives	3	6.2614	6.2614	Unknown	3	10	575.467	[M-H]-	576.475	0.0005987	3.345	UARHXHPRJDJCKE-QECOYPFHSA-N	O=C(OCC(OC(=O)CCCCCCCC=CCC=CCC=CCC)CO)CCCCCCCCCCCCCC	HMDB=HMDB0007076,FooDB=FDB024270,BMDB=BMDB07076,LipidMAPS=LMGL02010434,COCONUT=CNP0395783	3e-07	3.5e-07	4.17e-07	7.25e-08	2.65e-07	0.00026	0.000231	0.000244	0.000255	0.000251	3.69e-07	0.000232	0.00063	0.000782	2.45e-07	0.000254	0.000336
D	147	neg_5145	1.61965	1	-2.0759	PEF	Simple ID	Other possible annotated peaks for this cluster.	4	neg	5145	4.192	585.341	[M+FA-H]-	generic	C29H44N6O4	4-((1H-pyrrol-2-yl)amino)-3-(2-amino-1,4,5,6-tetrahydropyrimidin-4-yl)-11-hydroxy-7-((6-oxo-1,6-dihydropyridin-3-yl)methyl)pentadec-2-enoic acid	Long-chain fatty acids	3	5.317	5.317	Unknown	3	19	585.341	[M+FA-H]-	540.342	6.4e-06	2.968	AXPLQSHIPISNGT-UHFFFAOYSA-N	O=C(O)C=C(C1N=C(N)NCC1)C(NC2=CC=CN2)CCC(CC=3C=CC(=O)NC3)CCCC(O)CCCC	COCONUT=CNP0427852	2.58e-07	5.81e-07	1.59e-08	2.36e-07	1.59e-07	3.87e-05	4.12e-05	3.75e-05	3.86e-05	3.94e-05	3.42e-07	3.59e-05	2.22e-05	1.41e-05	3.54e-07	3.48e-05	8.42e-05
D	101	neg_4561	1.49289	1	-1.6731	PEF	Simple ID		92	neg	4561	9.728	533.454	[M+FA-H]-	generic	C28H60N2O4	eicosanedioate;tetramethylammonium	Long-chain fatty acids	0	1.6	1.6	Unknown	3	2	533.454	[M+FA-H]-	488.455	-0.0004891	1.6	RFBJTFYDBXAEFC-UHFFFAOYSA-L	O=C([O-])CCCCCCCCCCCCCCCCCCC(=O)[O-].C[N+](C)(C)C.C[N+](C)(C)C		3.7e-07	2.21e-07	3.48e-09	1.09e-07	1.06e-07	1.46e-05	1.46e-05	1.59e-05	1.41e-05	1.39e-05	2.88e-07	1.48e-05	1.9e-06	2.08e-06	1.59e-07	1.28e-05	6.3e-06
D	149	pos_6785	1.86654	1	-2.8898	PEF	Double ID	Other possible annotated peaks for this cluster.	7	pos	6785	4.425	565.345	[M+Na]+	generic	C28H50N2O8	Serratamolide C	Macrolides and analogues	2	5.6087	5.6087	Unknown	3	7	565.345	[M+Na]+	542.357	0.0005373	3.057	QKEQCKGYZLGUCK-WCBHECSBNA-N	O=C1NC(C(=O)OC(CC(=O)NC(C(=O)OC(C1)CCCCCCC)CO)CCCCCCCCC)CO	UNPD=UNPD99881,NPA=NPA015304,COCONUT=CNP0333991	6.36e-07	1.27e-06	1.19e-06	1.19e-06	8.13e-07	3.19e-06	2.64e-06	3.88e-06	2.85e-06	2.95e-06	1.01e-06	1.87e-06	2.77e-06	1.67e-06	7.72e-07	2.08e-06	1.97e-05
D	691	pos_7471	1.48296	1	1.7984	control	Simple ID		1	pos	7471	9.961	603.408	[M+H]+	generic	C28H54N6O8	Tenacibactin D	N-acyl amines	0	4.7523	4.7523	Unknown	3	16	603.408	[M+H]+	602.4	-0.0006109	3.169	PEWTWABSZJRYMI-UHFFFAOYSA-N	O=C(NCCCCCN(O)C(=O)CCC(=O)NCCCCCN(O)C(=O)CC(C)C)CCC(=O)N(O)CCCCCN	KNApSAcK=C00040461,UNPD=UNPD126916,NPA=NPA005784,COCONUT=CNP0168022	2.43e-07	5.46e-06	5.8e-06	5.81e-06	6.62e-06	9.81e-07	1.06e-06	1.02e-06	7.74e-07	9.55e-07	6.5e-06	1.17e-06	5.5e-06	4.43e-06	5.38e-06	1.08e-06	1.6e-06
D	627	pos_5721	1.26538	1	-1.1604	PEF	Simple ID		1	pos	5721	5.63	481.377	[M+H]+	generic	C24H53N2O5P	N-[2-(diethylamino)ethyl]stearamide;phosphoric acid	N-acyl amines	1	3.4193	3.4193	Unknown	3	2	481.377	[M+H]+	480.369	-0.0010141	2.596	YHGUXFPXYIRPRJ-UHFFFAOYSA-N	O=C(NCCN(CC)CC)CCCCCCCCCCCCCCCCC.O=P(O)(O)O		2.28e-06	2.48e-06	1.9e-06	1.75e-06	1.86e-06	6.5e-06	6.22e-06	5.79e-06	6.72e-06	6.98e-06	2.12e-06	6.17e-06	5.45e-06	5.29e-06	1.5e-06	5.22e-06	1.06e-05
D	130	neg_3918	1.08542	1	-0.86573	PEF	Simple ID		1	neg	3918	4.931	475.367	[M-H]-	generic	C25H53N2O4P	[2-[keto(propoxy)phosphiniumyl]oxy-2-palmitamido-propyl]-trimethyl-ammonium	N-acyl amines	0	2.924	2.924	Unknown	3	4	475.367	[M-H]-	476.374	-0.0001816	2.924	WWKLHZZHRUPVNB-UHFFFAOYSA-O	O=C(NC(O[P+](=O)OCCC)(C)C[N+](C)(C)C)CCCCCCCCCCCCCCC		8.22e-08	1.66e-07	1.3e-07	2.9e-07	2.3e-07	3.36e-06	3.69e-06	3.52e-06	3.28e-06	4.47e-06	1.08e-07	4.03e-06	9.41e-06	1.07e-05	1.06e-07	3.05e-06	1.47e-05
D	356	pos_1112	1.26307	1	1.3368	control	Simple ID	Other possible annotated peaks for this cluster.	4	pos	1112	0.799	235.14	[M+NH4]+	generic	C8H15N3O4	N-a-Acetylcitrulline	N-acyl-alpha amino acids	0	5.4312	5.4312	Unknown	3	11	235.14	[M+NH4]+	217.106	0.0004815	3.554	WMQMIOYQXNRROC-UHFFFAOYNA-N	O=C(N)NCCCC(NC(=O)C)C(=O)O	HMDB=HMDB0000856,ChEBI=CHEBI:49002;CHEBI:58765;CHEBI:49006,DrugBank=DB02368,FooDB=FDB022282;FDB031018,BMDB=BMDB00856,PubChem=45266759;656979,PlantCyc=CPD-7224,UNPD=UNPD104863,BLEXP=BLEXPDB00000656979,COCONUT=CNP0239633	4.19e-05	0.000193	0.000224	0.000205	0.000211	4.35e-05	4.36e-05	4.44e-05	4.71e-05	4.52e-05	0.000201	5.85e-05	0.0001	9.92e-05	0.000226	6.04e-05	4.29e-05
D	429	pos_1587	1.18075	1	1.1775	control	Simple ID		1	pos	1587	1.654	269.132	[M+H]+	generic	C13H20N2O2S	N-butyl-N(2)-(2-thienylacetyl)-L-alaninamide	N-acyl-alpha amino acids and derivatives	1	4.6808	4.6808	Unknown	3	7	269.132	[M+H]+	268.125	0.0001253	3.116	UTZPXFIXSMUDDR-JTQLQIEISA-N	O=C(NC(C(=O)NCCCC)C)CC=1SC=CC1	ChEBI=CHEBI:63189	7.89e-07	7.94e-06	7.9e-06	8.59e-06	8.39e-06	5.7e-06	5.98e-06	6.11e-06	7.22e-06	6.25e-06	9.31e-06	6.99e-06	1.26e-05	1.07e-05	1.03e-05	6.91e-06	4.78e-06
D	5	neg_5690	1.25026	1	-1.1356	PEF	Simple ID	Other possible annotated peaks for this cluster.	190	neg	5690	1.442	627.276	[M+FA-H]-	generic	C28H42N2O11	3-(3-formamido-2,5,6-trihydroxycyclohexa-1,3-diene-1-carboxamido)-8-hexyl-2,6-dimethyl-4,9-dioxo-1,5-dioxonan-7-yl 3-methylbutanoate	N-acyl-alpha amino acids and derivatives	3	4.3912	4.3912	Unknown	3	14	627.277	[M+FA-H]-	582.279	0.0005627	2.79	HMPNRLNZTGMJEJ-UHFFFAOYSA-N	O=CNC1=CC(O)C(O)C(C(=O)NC2C(=O)OC(C)C(OC(=O)CC(C)C)C(C(=O)OC2C)CCCCCC)=C1O	MINE=C558aaf899c7a471ff0b9898e474523f4105cbd0d	2.33e-07	3.52e-07	1.4e-07	2.54e-07	3.1e-07	6.04e-05	6.07e-05	6.4e-05	6.05e-05	6.38e-05	1.67e-07	6.94e-05	6.1e-05	6.17e-05	3.07e-07	7.04e-05	0.0001
D	689	pos_743	1.90886	1	2.945	control	Simple ID		1	pos	743	2.749	207.134	[M+CH3OH+H]+	generic	C7H14N2O3	N-Acetylornithine	N-acyl-L-alpha-amino acids	2	6.2762	6.2762	Unknown	3	3	207.134	[M+CH3OH+H]+	174.1	-0.0004665	3.807	JRLGPAXAGHMNOL-LURJTMIESA-N	O=C(O)C(NC(=O)C)CCCN	HMDB=HMDB0003357,ChEBI=CHEBI:16543;CHEBI:57805,YMDB=YMDB00028,FooDB=FDB023152;FDB031020,BMDB=BMDB03357,Urine=HMDB0003357,Saliva=HMDB0003357,ECMDB=ECMDB03357,Serum=HMDB0003357,PubChem=6992102;439232,PlantCyc=N-ALPHA-ACETYLORNITHINE,BLEXP=BLEXPDB00000439232,COCONUT=CNP0254426	2.48e-06	1.12e-05	1.17e-05	1.15e-05	1.18e-05	1.33e-06	1.22e-06	1.21e-06	1.28e-06	1.22e-06	1.29e-05	1.23e-06	9.78e-06	6.29e-06	1.12e-05	1.3e-06	1.03e-06
D	36	neg_1332	1.47839	1	1.7953	control	Simple ID		1	neg	1332	0.67	277.035	[M-H]-	generic	C13H10O7	Nepenthone A	Naphthoquinones	2	4.6942	4.6942	Unknown	3	8	277.035	[M-H]-	278.043	0.0002762	3.002	OZKMIWOQPAVUGN-UHFFFAOYSA-N	O=C1C(O)=C(C(=O)C2=C(O)C=3OCOC3C(OC)=C12)C	KNApSAcK=C00034077,UNPD=UNPD22945,COCONUT=CNP0126936	4.48e-06	1.86e-05	1.23e-05	1.02e-05	2.16e-05	1.2e-05	6.94e-06	1.31e-05	1.85e-05	1.08e-05	2.37e-05	1.3e-05	4.81e-05	3.78e-05	2.33e-05	8.01e-06	1.21e-05
D	461	pos_2116	1.0561	1	0.96167	control	Simple ID		1	pos	2116	4.066	291.166	[M+H]+	generic	C11H22N4O5	N-(4-amino-2,3-dihydroxy-6-methoxycyclohexyl)-N-methyl-2-ureidoacetamide	N-carbamoyl-alpha amino acids and derivatives	3	3.3871	3.3871	Unknown	3	26	291.166	[M+H]+	290.159	0.0004963	2.572	PTQXDLUVTVSKOX-UHFFFAOYSA-N	O=C(N)NCC(=O)N(C)C1C(O)C(O)C(N)CC1OC	MINE=Ce5ab4008da757f01c1b1459d683cc9e77f1f7913	2.97e-06	1.19e-05	1.06e-05	1.22e-05	1.41e-05	5.62e-05	5.9e-05	5.92e-05	5.98e-05	6.32e-05	0.000136	5.32e-05	0.000116	0.000145	0.00027	5.95e-05	7.28e-05
D	622	pos_5656	1.18787	1	-1.1908	PEF	Simple ID		1	pos	5656	1.293	476.221	[M+H]+	generic	C24H33N3O5S	2-[2-({2,2-dimethyl-5-oxo-2H,3H,5H,9bH-[1,3]thiazolo[2,3-a]isoindol-3-yl}formamido)-3-methylbutanamido]-3-methylpentanoic acid	Peptides	3	4.962	4.962	Unknown	3	4	476.221	[M+H]+	475.214	0.0005686	3.011	ROKFAKIIYIXKKP-UHFFFAOYSA-N	O=C(O)C(NC(=O)C(NC(=O)C1N2C(=O)C=3C=CC=CC3C2SC1(C)C)C(C)C)C(C)CC	COCONUT=CNP0374938	0.000214	0.000555	0.000361	0.000435	0.000353	1.29e-05	8.12e-06	9.59e-06	7.41e-06	8e-06	1.29e-05	1.03e-05	1.97e-06	1.84e-06	1.47e-05	8.18e-06	4.94e-06
D	321	pos_10585	1.34712	1	-1.3493	PEF	Simple ID		1	pos	10585	10.649	828.65	[M+H]+	generic	C47H90NO8P	PE(22:2(13Z,16Z)/20:0)	Phosphatidylethanolamines	2	6.3103	6.3103	Unknown	3	15	828.649	[M+H]+	827.64	-0.0018181	3.738	DUNJFEOKELEISM-YPJAHOAKSA-N	O=C(OCC(OC(=O)CCCCCCCCCCCCCCCCCCC)COP(=O)(O)OCCN)CCCCCCCCCCCC=CCC=CCCCCC	HMDB=HMDB0009559,FooDB=FDB026749,BMDB=BMDB09559,LipidMAPS=LMGP02011090,COCONUT=CNP0151051	3.06e-05	4.22e-06	2.98e-06	3.12e-06	3.18e-06	1.57e-05	1.4e-05	1.44e-05	1.48e-05	1.54e-05	3.51e-06	9.75e-06	4.65e-06	8.91e-06	3.64e-06	9.6e-06	1.75e-05
D	372	pos_11423	1.20658	1	1.5481	control	Simple ID		1	pos	11423	8.543	894.691	[M+H]+	generic	C52H96NO8P	PC(22:2(13Z,16Z)/22:2(13Z,16Z))	Phosphatidylcholines	3	4.4148	4.4148	Unknown	3	18	894.691	[M+H]+	893.687	0.0036321	2.457	VJSOACABTXELFU-MRCOSCMPSA-N	O=C(OCC(OC(=O)CCCCCCCCCCCC=CCC=CCCCCC)COP(=O)([O-])OCC[N+](C)(C)C)CCCCCCCCCCCC=CCC=CCCCCC	HMDB=HMDB0008612,FooDB=FDB025802,BMDB=BMDB08612,LipidMAPS=LMGP01012063,COCONUT=CNP0002126	2.83e-05	5.94e-07	8.43e-07	9.27e-07	6.55e-07	4.3e-06	5.76e-06	7.55e-06	6.4e-06	6.11e-06	1.09e-06	3.8e-06	7.47e-06	8.49e-06	1.03e-06	4.45e-06	2.89e-06
D	324	pos_10698	1.09151	1	1.0564	control	Simple ID		1	pos	10698	9.066	838.632	[M+H]+	generic	C48H88NO8P	PC(20:0/20:4(5Z,8Z,11Z,14Z))	Phosphatidylcholines	3	5.0734	5.0734	Unknown	3	7	838.632	[M+H]+	837.625	-6.81e-05	2.833	UAVRPIXHIHJERN-CBTSKTMBSA-N	O=C(OCC(OC(=O)CCCC=CCC=CCC=CCC=CCCCCC)COP(=O)([O-])OCC[N+](C)(C)C)CCCCCCCCCCCCCCCCCCC	HMDB=HMDB0008279,ChEBI=CHEBI:74970,YMDB=YMDB02044,FooDB=FDB025469,BMDB=BMDB08279,LipidMAPS=LMGP01011023,Serum=HMDB0008279,BLEXP=BLEXPDB00024779048,COCONUT=CNP0002221	3e-06	7.84e-07	5.85e-07	7.69e-07	4.35e-07	2.36e-06	2.62e-06	3.01e-06	1.92e-06	2.96e-06	4.17e-07	2.78e-06	8.83e-06	6.4e-06	6.98e-07	3.82e-06	3.03e-06
D	327	pos_11522	1.11859	1	-0.94647	PEF	Simple ID	Other possible annotated peaks for this cluster.	4	pos	11522	11.26	900.741	[M+H]+	generic	C52H102NO8P	PC(22:0/22:1(13Z))	Phosphatidylcholines	2	5.7348	5.7348	Unknown	3	3	900.741	[M+H]+	899.734	0.0008823	3.271	LTXUEXPDKWPLQA-ZMGYLBOHSA-N	O=C(OCC(OC(=O)CCCCCCCCCCCC=CCCCCCCCC)COP(=O)([O-])OCC[N+](C)(C)C)CCCCCCCCCCCCCCCCCCCCC	HMDB=HMDB0008546,FooDB=FDB025736,BMDB=BMDB08546,LipidMAPS=LMGP01011102,COCONUT=CNP0035722	0.000197	4.47e-06	4.46e-06	4.17e-06	3.81e-06	7.61e-06	7.56e-06	7.26e-06	7.79e-06	7.9e-06	5.11e-06	5.14e-06	2.93e-06	3.24e-06	5.15e-06	6.43e-06	6.56e-06
D	76	neg_7936	1.19109	1	-1.0125	PEF	Simple ID		106	neg	7936	7.727	833.517	[M-H]-	generic	C43H79O13P	PI(16:0/18:2(9Z,12Z))	Phosphatidylinositols	3	6.5968	6.5968	Unknown	3	42	833.517	[M-H]-	834.526	0.0015528	3.435	BSNJSZUDOMPYIR-KOHXHNRGSA-N	O=C(OCC(OC(=O)CCCCCCCC=CCC=CCCCCC)COP(=O)(O)OC1C(O)C(O)C(O)C(O)C1O)CCCCCCCCCCCCCCC	HMDB=HMDB0009784;HMDB0062653,ChEBI=CHEBI:72838;CHEBI:73212,FooDB=FDB026974,BMDB=BMDB09784,LipidMAPS=LMGP06010959,Serum=HMDB0009784,BLEXP=BLEXPDB00011072889,COCONUT=CNP0042953	7.39e-07	1.61e-06	9.82e-07	1.65e-06	1.33e-06	0.00863555	0.0076896	0.00874717	0.00821391	0.00866471	4.18e-05	0.00885054	0.00347977	0.005124	5.42e-05	0.00769923	0.00796631
D	285	neg_9191	1.07483	1	-0.82414	PEF	Simple ID		2	neg	9191	7.086	1082.75	[M-H]-	generic	C56H110NO16P	Man-1-2-Ins-1-P-Cer(d18:0/26:0)	Phosphosphingolipids	3	4.7659	4.7659	Unknown	3	6	1082.75	[M-H]-	1083.76	-0.0030534	2.357	ULGWLVJPHSVAOJ-MIMKHQOHSA-N	O=C(NC(COP(=O)(O)OC1C(O)C(O)C(O)C(O)C1OC2OC(CO)C(O)C(O)C2O)C(O)CCCCCCCCCCCCCCC)CCCCCCCCCCCCCCCCCCCCCCCCC	ChEBI=CHEBI:62706,LipidMAPS=LMSP03030065,COCONUT=CNP0083206	2.86e-06	4.25e-06	5.14e-06	5.28e-06	6.21e-06	2.45e-05	2.29e-05	2.08e-05	2.12e-05	1.98e-05	7.41e-06	1.82e-05	2.66e-05	2.9e-05	9.33e-06	1.98e-05	4.04e-05
D	206	neg_6572	1.43012	1	-1.6387	PEF	Simple ID	Other possible annotated peaks for this cluster.	7	neg	6572	10.969	694.671	[M-H]-	generic	C44H89NO4	N-hexacosanoylphytosphingosine	Phytoceramides	2	4.3649	4.3649	Unknown	3	14	694.671	[M-H]-	695.679	0.0005839	2.501	GKRXVCWVXYHWOD-CRZXBWFHNA-N	O=C(NC(CO)C(O)C(O)CCCCCCCCCCCCCC)CCCCCCCCCCCCCCCCCCCCCCCCC	ChEBI=CHEBI:52980,YMDB=YMDB00964;YMDB01108,LipidMAPS=LMSP02030005,UNPD=UNPD157303,COCONUT=CNP0141315	4.7e-06	5.88e-06	3.31e-06	3.95e-06	4.34e-06	3.47e-05	2.78e-05	3.01e-05	2.85e-05	2.83e-05	6.72e-06	2.94e-05	4.52e-06	9.59e-06	9.41e-06	2.89e-05	2.29e-05
D	658	pos_6436	1.60494	1	2.0791	control	Simple ID		1	pos	6436	6.857	540.402	[M+H]+	generic	C34H53NO4	N-benzyl-N-(2,2-dimethyloxan-4-yl)-7-[2-(3-hydroxyoct-1-en-1-yl)-5-oxocyclopentyl]heptanamide	Prostaglandins and related compounds	1	4.2253	4.2253	Unknown	3	5	540.402	[M+H]+	539.397	0.0025356	2.574	GEZWAZVTFWZPFQ-UHFFFAOYSA-N	O=C(N(CC=1C=CC=CC1)C2CCOC(C)(C)C2)CCCCCCC3C(=O)CCC3C=CC(O)CCCCC	COCONUT=CNP0333518	1.21e-06	3.47e-06	2.69e-06	3.59e-06	2.83e-06	6.18e-07	6.27e-07	7.78e-07	6.45e-07	6.81e-07	3e-06	9.05e-07	7.56e-06	6.42e-06	3.04e-06	9.35e-07	1.53e-06
D	53	pos_2176	1.18964	1	1.1857	control	Double ID		51	pos	2176	2.992	293.211	[M+H]+	generic	C18H28O3	12-oxo-PDA;12-Oxo-cis-10,15-phytodienoic acid;2-Cyclopentene-1-octanoic acid	Prostaglandins and related compounds	3	5.5728	5.5728	Unknown	3	54	293.211	[M+H]+	292.204	0.0001212	3.107	PMTMAFAPLCGXGK-HQYJUFBQNA-N	O=C(O)CCCCCCCC1C=CC(=O)C1CC=CCC	KNApSAcK=C00000365,ChEBI=CHEBI:15560;CHEBI:34005;CHEBI:57411;CHEBI:59427,DrugBank=DB03007,FooDB=FDB001432;FDB005939;FDB030258,LipidMAPS=LMFA02010001,PubChem=5280411,PlantCyc=CPD-729,UNPD=UNPD17522;UNPD53741;UNPD56120,COCONUT=CNP0173799	3.07e-06	2.3e-05	1.56e-05	2.3e-05	2.25e-05	0.000322	0.000313	0.000289	0.000305	0.000309	1.87e-05	0.000274	0.00139726	0.0012589	1.51e-05	0.000294	0.000507
D	428	pos_2461	1.85673	1	2.7889	control	Simple ID	Other possible annotated peaks for this cluster.	2	pos	2461	4.035	307.225	[M+Na]+	generic	C17H32O3	3,7,11-trimethyldodec-2-en-1-yl ethaneperoxoate	Sesquiterpenoids	0	5.0977	5.0977	Unknown	3	10	307.225	[M+Na]+	284.235	-0.0007344	2.931	IVHAJFHBJVXTNC-UHFFFAOYSA-N	O=C(OOCC=C(C)CCCC(C)CCCC(C)C)C	COCONUT=CNP0358148	2.97e-06	1.1e-05	1.18e-05	9.67e-06	1.17e-05	5.51e-06	7.24e-06	4e-06	3.8e-06	6.4e-06	1.18e-05	5.91e-06	4.76e-05	1.96e-05	1.21e-05	3.87e-06	3.42e-06
D	692	pos_7476	1.25853	1	1.482	control	Simple ID		1	pos	7476	8.893	603.423	[M+H]+	generic	C32H54N6O5	2'-hydroxy-4-(((2-hydroxyethyl)amino)methyl)-4'-methyl-2'-(((3-(methylamino)cyclohexyl)oxy)methyl)-1-(N-(2-(methylamino)ethyl)carbamimidoyl)-2',4,4',5,5',6',7',8'-octahydro-2H,3'H-spiro[pyridine-3,9'-[3a,7]methanoazulen]-1-ium-1'-carboxylate	Sesquiterpenoids	0	3.8194	3.8194	Unknown	3	20	603.423	[M+H]+	602.416	0.0001453	2.437	KIVJLZYOLYMINH-UHFFFAOYSA-N	O=C([O-])C1=C2CC3CCC(C)C2(CC1(O)COC4CCCC(NC)C4)C53C[N+](=CCC5CNCCO)C(=N)NCCNC	COCONUT=CNP0436383	5.55e-06	8.19e-05	0.000133	8.72e-05	8.52e-05	4.05e-06	4.09e-06	4.37e-06	4.77e-06	5.47e-06	8.19e-05	1.01e-05	2.08e-05	1.38e-05	7.67e-05	8.1e-06	6.58e-06
D	185	neg_5633	1.1536	1	1.1357	control	Simple ID		1	neg	5633	4.391	621.432	[M-H]-	generic	C43H58O3	6,9,12,15,18,23,31,34-octamethyl-28-(prop-1-en-2-yl)-2,25-dioxaoctacyclo[24.5.3.0¹,²⁶.0³,²⁴.0⁵,²².0⁶,¹⁹.0⁹,¹⁸.0¹⁰,¹⁵]tetratriaconta-3(24),4,20,22,33-pentaen-13-one	Sesquiterpenoids	2	4.1172	4.1172	Unknown	3	12	621.432	[M-H]-	622.439	-0.0007807	2.468	LKMJXPLHBAYNQG-KRBDQGHANA-N	O=C1CC2(C)CCC3(C)C4C=CC=5C(=C6OC78C(=CCC8(OC6=CC5C4(C)CCC3(C)C2CC1C)C(C)CCC(C(=C)C)C7)C)C	UNPD=UNPD158741,COCONUT=CNP0233042	1.41e-07	7.37e-08	1.3e-07	3.63e-08	7.08e-08	6.96e-06	7.18e-06	6.34e-06	7.2e-06	7.77e-06	1.8e-07	7.72e-06	2.89e-05	3.16e-05	2.83e-07	5.83e-06	1.14e-05
D	665	pos_6548	1.00632	1	0.96155	control	Simple ID		1	pos	6548	7.467	549.442	[M+H]+	generic	C36H56N2O2	14-[4,8a-dimethyl-6-(prop-1-en-2-yl)-1,5,6,7,8,8a-hexahydronaphthalen-2-yl]-5-[(2-hydroxypropyl)amino]-16-methyl-15-azapentacyclo[12.2.2.0?,?.0?,?.0??,??]octadecan-4-ol	Sesquiterpenoids	2	4.3952	4.3952	Unknown	3	13	549.442	[M+H]+	548.434	-0.0005445	2.799	OTAYNKLXIYQXGG-UHFFFAOYSA-N	OC(C)CNC1CC2CC3CC4CCC5(NC4(C)C3(CC5)C2CC1O)C6=CC(=C7CC(C(=C)C)CCC7(C)C6)C	COCONUT=CNP0094754	1.67e-05	2.95e-06	2.41e-06	1.97e-06	1.81e-06	3.33e-06	3.17e-06	2.98e-06	3.23e-06	2.85e-06	2.23e-06	2.02e-06	1.09e-05	1.06e-05	2.39e-06	3.17e-06	5.27e-06
D	359	pos_8371	1.43287	1	1.7115	control	Simple ID	Other possible annotated peaks for this cluster.	2	pos	8371	8.287	651.555	[M+H-H2O]+	generic	C40H76O7	Hypsiziprenol-AA8	Sesterterpenoids	3	5.0304	5.0304	Unknown	3	11	651.555	[M+H-H2O]+	668.559	0.0007165	2.943	GMVKWWPANKQDGO-HNSNBQBZSA-N	OC(CCC(=CCCC(O)(C=C)C)C)C(O)(C)CCCC(O)(C)CCCC(O)(C)CCCC(O)(C)CCCC(O)(C)CCC=C(C)C	NPA=NPA003099,COCONUT=CNP0166728	1.49e-06	3.64e-07	1.89e-07	3.99e-07	2.94e-07	1.25e-05	1.27e-05	1.42e-05	1.34e-05	1.46e-05	3.94e-07	9.39e-06	5.57e-05	4.23e-05	4.4e-07	9.84e-06	1.2e-05
D	761	pos_9954	1.17148	1	-1.0053	PEF	Simple ID		1	pos	9954	4.505	779.45	[M+H]+	generic	C44H62N2O10	12-hydroxy-19-(2-{[2-hydroxy-6-(imidazolidin-4-yl)-decahydronaphthalen-1-yl]methyl}furan-3-yl)-9,13,20-trimethyl-9-(3-methylbutyl)-4,8,15,18-tetraoxahexacyclo[11.9.0.0?,?.0?,??.0??,??.0??,??]docosane-5,11,17-trione	Steroid lactones	2	4.9037	4.9037	Unknown	3	4	779.45	[M+H]+	778.44	-0.0022774	2.829	BDGFOJUGXUUFFF-UHFFFAOYSA-N	O=C1OCC23C(OC(C)(CCC(C)C)C3C(=O)C(O)C4(C)C2CCC5(C)C(OC(=O)C6OC654)C=7C=COC7CC8C(O)CCC9CC(CCC98)C%10NCNC%10)C1	COCONUT=CNP0374187	4.32e-07	6.71e-07	5.35e-07	4.05e-07	2.7e-07	1.6e-06	1.22e-06	1.07e-06	1.35e-06	1.12e-06	1.83e-07	8.72e-07	3.08e-06	3.41e-06	5.56e-07	8.54e-07	6.19e-06
D	247	neg_8046	1.25738	1	-1.197	PEF	Simple ID		3	neg	8046	1.814	847.247	[M-H]-	generic	C48H40N4O9S	(3R,4S,6R,7R,8S,8aS)-8-[(1,3-benzothiazol-2-ylamino)-oxomethyl]-5'-(4-hydroxybut-1-ynyl)-6-(4-hydroxyphenyl)-1,2'-dioxo-3,4-diphenyl-1'-spiro[4,6,8,8a-tetrahydro-3H-pyrrolo[2,1-c][1,4]oxazine-7,3'-indole]carboxylic acid 2-methoxyethyl ester	Stilbenes	2	4.9103	4.9103	Unknown	3	19	847.247	[M-H]-	848.252	-0.0025766	2.652	UEOBAWISWUMQRS-SKMDEVEKNA-N	O=C(OCCOC)N1C(=O)C2(C3=CC(C#CCCO)=CC=C31)C(C4=CC=C(O)C=C4)N5C(C(=O)OC(C=6C=CC=CC6)C5C=7C=CC=CC7)C2C(=O)NC8=NC=9C=CC=CC9S8	ChEBI=CHEBI:94101	1.88e-07	8.76e-07	7.5e-07	3.61e-07	5.66e-07	6.27e-05	6.63e-05	6.19e-05	6.72e-05	7.08e-05	1.01e-06	6.48e-05	2.49e-06	3.03e-06	5.29e-07	6.45e-05	8.26e-06
D	310	pos_10302	1.34966	1	1.5328	control	Simple ID		1	pos	10302	7.431	808.559	[M+H]+	generic	C42H81NO11S	3-O-Sulfogalactosylceramide (d18:1/18:0)	Sulfatides	2	4.3534	4.3534	Unknown	3	15	808.559	[M+H]+	807.553	0.0016099	2.627	GQQZXRPXBDJABR-XMDONHODSA-N	O=C(NC(COC1OC(CO)C(O)C(OS(=O)(=O)O)C1O)C(O)C=CCCCCCCCCCCCCC)CCCCCCCCCCCCCCCCC	HMDB=HMDB0012314,ChEBI=CHEBI:45644;CHEBI:83874;CHEBI:132301,FooDB=FDB028936,BMDB=BMDB12314,LipidMAPS=LMSP06020001,BLEXP=BLEXPDB00005771775,COCONUT=CNP0374298	5.15e-07	4.77e-07	5.22e-07	3.62e-07	4.51e-07	1.3e-06	1.44e-06	2.04e-06	1.59e-06	1.82e-06	2.68e-07	1.25e-06	6.94e-06	4.5e-06	4.44e-07	1.2e-06	1.56e-06
D	242	pos_9381	1.06744	1	-0.82454	PEF	Simple ID	Other possible annotated peaks for this cluster.	74	pos	9381	8.736	726.496	[M+H]+	generic	C43H67NO8	Spirolide E	Terpene lactones	2	4.3922	4.3922	Unknown	3	9	726.496	[M+H]+	725.487	-0.0020554	2.524	RDTLSGRUBWUGCJ-JBASAIQMNA-N	O=C1OC(C=C1C)C2=C(C)C(C=C(C)C(O)CC)C(C(=O)CCCC(=C)CC3OC4(OC5(OCC(C)C5)CC4)C(O)(C)CC3)(CC2)CCC(C)CN	HMDB=HMDB0030494,FooDB=FDB002363,COCONUT=CNP0088088	2.07e-07	5.46e-07	4.08e-07	2.43e-07	4.41e-07	1.07e-05	1.05e-05	1.14e-05	1.14e-05	1.02e-05	6.67e-07	8.52e-06	1.74e-05	1.35e-05	4.83e-07	7.67e-06	2.65e-05
D	180	neg_5497	1.71538	1	-2.3169	PEF	Simple ID		1	neg	5497	4.589	611.365	[2M-H]-	generic	C19H22N4	corrin	Tetrapyrroles and derivatives	2	3.8151	3.8151	Unknown	3	11	611.365	[2M-H]-	306.184	-0.0015172	2.294	WUPRCGRRQUZFAB-DEGKJRJSNA-N	N1=C2C=C3N=C(C=C4NC(CC4)C5N=C(C=C1CC2)CC5)CC3	ChEBI=CHEBI:33221,COCONUT=CNP0085495	5.43e-09	2.58e-07	1.3e-07	9.07e-08	2.48e-07	9.11e-07	1.33e-06	1.09e-06	1.06e-06	1.08e-06	1.62e-07	1.03e-06	5.83e-07	7.65e-07	3.19e-07	1.12e-06	3.36e-06
D	212	neg_6623	1.22173	1	-1.0825	PEF	Simple ID		1	neg	6623	10.461	697.584	[M-H]-	generic	C41H83N2O2PS	3-[bis[(Z)-octadec-9-enoxy]thiophosphorylamino]propyl-dimethyl-amine	Thiophosphoric acid esters	2	3.895	3.895	Unknown	3	7	697.584	[M-H]-	698.591	-0.0002889	2.858	UDNLFFGFQXSKQN-WRBBJXAJSA-N	S=P(OCCCCCCCCC=CCCCCCCCC)(OCCCCCCCCC=CCCCCCCCC)NCCCN(C)C		6.94e-07	5.95e-07	8.58e-07	6.49e-07	4.33e-07	9.17e-06	9.16e-06	9.1e-06	8.93e-06	1.01e-05	7.29e-07	1.02e-05	1.6e-05	1.75e-05	4.16e-07	9.59e-06	3.17e-05
D	349	pos_11428	1.0758	1	-0.82903	PEF	Simple ID		11	pos	11428	11.909	894.752	[M+NH4]+	generic	C57H96O6	TG(18:2(9Z,12Z)/18:2(9Z,12Z)/18:3(6Z,9Z,12Z))	Triacylglycerols	3	5.0795	5.0795	Unknown	3	222	894.752	[M+NH4]+	876.721	0.0029163	2.521	GBDGUGNAHCFRDF-MJWDKVSCSA-N	O=C(OCC(OC(=O)CCCCCCCC=CCC=CCCCCC)COC(=O)CCCCCCCC=CCC=CCCCCC)CCCCC=CCC=CCC=CCCCCC	HMDB=HMDB0010489,FooDB=FDB027640,BMDB=BMDB10489,LipidMAPS=LMGL03013037,UNPD=UNPD94431,COCONUT=CNP0242944	6.18e-05	2.94e-05	2.84e-05	2.49e-05	2.4e-05	0.00378346	0.00396127	0.00362989	0.00374437	0.00312216	4.41e-05	0.0026665	0.00136797	0.00149551	3.11e-05	0.00260849	0.00260421
D	337	pos_11089	1.04995	1	-0.79962	PEF	Simple ID	Other possible annotated peaks for this cluster.	15	pos	11089	12.123	870.752	[M+NH4]+	generic	C55H96O6	TG(16:1(9Z)/18:2(9Z,12Z)/18:2(9Z,12Z))	Triacylglycerols	3	5.8069	5.8069	Unknown	3	152	870.752	[M+NH4]+	852.721	0.0027163	3.211	CQZAAIKPSLHIBC-CUQDGRJASA-N	O=C(OCC(OC(=O)CCCCCCCC=CCC=CCCCCC)COC(=O)CCCCCCCC=CCCCCCC)CCCCCCCC=CCC=CCCCCC	HMDB=HMDB0005446,ChEBI=CHEBI:90066,FooDB=FDB023722,BMDB=BMDB05446,LipidMAPS=LMGL03010163,Serum=HMDB0005446,BLEXP=BLEXPDB00025240366,COCONUT=CNP0418251	0.000224	4.62e-05	4.44e-05	3.76e-05	4.08e-05	0.00281593	0.00287947	0.00268411	0.00266412	0.00216057	5.47e-05	0.00184679	0.000899	0.000976	4.53e-05	0.00176053	0.00154533
D	164	neg_5059	1.00464	1	0.96413	control	Simple ID		1	neg	5059	8.604	577.489	[M-H]-	generic	C30H66N4O6	4-[2-[2-[2-[bis(4-hydroxybutyl)amino]ethyl-(4-hydroxybutyl)amino]ethyl-(4-hydroxybutyl)amino]ethyl-(4-hydroxybutyl)amino]butan-1-ol	Trialkylamines	2	2.8573	2.8573	Unknown	3	10	577.489	[M-H]-	578.498	0.0024594	2.418	RNZOFOLLNWQZTF-UHFFFAOYSA-N	OCCCCN(CCN(CCN(CCCCO)CCCCO)CCCCO)CCN(CCCCO)CCCCO		3.64e-07	9.22e-08	4.26e-07	3.26e-07	1.59e-07	3.61e-05	3.67e-05	2.99e-05	2.91e-05	3.1e-05	4.11e-07	3.18e-05	0.000124	0.000136	2.48e-07	2.91e-05	5.73e-05
D	456	pos_2088	1.00869	1	0.91052	control	Simple ID	Other possible annotated peaks for this cluster.	5	pos	2088	6.829	291.16	[M+H-H2O]+	generic	C17H24O5	15-Deacetylcalonectrin	Trichothecenes	0	4.8073	4.8073	Unknown	3	3	291.16	[M+H-H2O]+	308.162	-0.0009144	2.974	DFPPNUOWRKIOKO-UHFFFAOYNA-N	O=C(OC1CC2(C)C3(OC3)C1OC4C=C(C)CCC42CO)C	HMDB=HMDB0035724,KNApSAcK=C00012629,T3DB=T3D3703,FooDB=FDB014448,PubChem=102515313,UNPD=UNPD143492;UNPD207741,NPA=NPA003080,COCONUT=CNP0259854	2.24e-06	9.62e-06	1.07e-05	8.97e-06	1.03e-05	1.47e-05	2.06e-05	2.2e-05	2.11e-05	2.16e-05	0.000115	2e-05	4.35e-05	5.37e-05	0.000197	2.41e-05	3.27e-05
D	168	neg_5148	1.36625	1	1.5629	control	Simple ID		1	neg	5148	5.396	585.416	[M-H]-	generic	C36H58O6	2-({4,4,6a,6b,8a,11,11-heptamethyl-1H,2H,3H,4H,4aH,5H,6H,6aH,6bH,7H,8H,8aH,9H,10H,11H,12H,12aH,14H,15H-cyclopropa[r]picen-3-yl}oxy)-5-(1,2-dihydroxyethyl)oxolane-3,4-diol	Triterpene saponins	3	5.3339	5.3339	Unknown	3	9	585.416	[M-H]-	586.423	-3.69e-05	2.927	WBPNROXFKIXYIA-WNQCARIMNA-N	OCC(O)C1OC(OC2CCC34CC54CC=C6C7CC(C)(C)CCC7(C)CCC6(C)C5(C)CCC3C2(C)C)C(O)C1O	UNPD=UNPD2084,COCONUT=CNP0229805	1.64e-07	2.21e-07	3.7e-08	2.63e-07	1.77e-07	3.65e-06	3.51e-06	3.56e-06	3.4e-06	3.3e-06	1.62e-07	3.1e-06	2.07e-05	2.25e-05	4.42e-07	3.33e-06	5.68e-06
D	693	pos_7478	1.93782	1	3.1411	control	Simple ID		1	pos	7478	8.671	603.428	[M+H]+	generic	C36H58O7	3-O-acetyl-12beta-acetoxy-25-O-ethylcleocarpanol	Triterpenoids	0	3.778	3.778	Unknown	3	8	603.428	[M+H]+	602.418	-0.0020694	2.278	QVKYLQCSMQSINY-SAAGHGFTSA-N	O=C(OC1CC2C3(C)CCC(OC(=O)C)C(C)(C)C3CCC2(C)C4(C)CCC5(OC6(OC5(C)CC6)C(OCC)(C)C)C14)C	NANPDB=NANPDB_1089,UNPD=UNPD163702,COCONUT=CNP0340485	1.19e-06	5.22e-06	4.67e-06	5.71e-06	5.18e-06	5.22e-07	5.48e-07	4.89e-07	8.16e-07	6e-07	5.42e-06	7.3e-07	1.4e-05	3.91e-06	3.65e-06	1.1e-06	9.94e-07
D	142	neg_4374	1.84798	1	2.7318	control	Simple ID		1	neg	4374	4.823	517.354	[M-H]-	generic	C31H50O6	methyl 5,6-dihydroxy-2-{2-hydroxy-3a,6,6,9a,11a-pentamethyl-7-oxo-1H,2H,3H,3aH,5H,5aH,6H,7H,8H,9H,9aH,9bH,10H,11H,11aH-cyclopenta[a]phenanthren-1-yl}-6-methylheptanoate	Triterpenoids	3	5.2061	5.2061	Unknown	3	6	517.354	[M-H]-	518.361	-0.0009371	3.159	CNMFXPOTHXMURI-LIRHNZCXSA-N	O=C(OC)C(CCC(O)C(O)(C)C)C1C(O)CC2(C3=CCC4C(C(=O)CCC4(C)C3CCC12C)(C)C)C	UNPD=UNPD223770;UNPD225909,COCONUT=CNP0315187	2.47e-07	2.95e-07	3.33e-07	9.07e-08	4.16e-07	9.89e-07	9.92e-07	9.26e-07	6.69e-07	8.03e-07	3.06e-07	6.99e-07	5.81e-06	6.61e-06	3.89e-07	7.85e-07	7.88e-07
D	117	neg_9280	1.19524	1	-1.0349	PEF	Simple ID	Other possible annotated peaks for this cluster.	2	neg	9280	7.636	1122.79	[M-H]-	generic	C72H105N3O7	11-[(3-{2-[3-amino-5-(2-methylpropyl)phenyl]cyclopentyl}-3-methyloxiran-2-yl)(hydroxy)methyl]-1-cyclopentyl-27-hydroxy-34-{3-hydroxy-5-[(methylamino)methyl]phenyl}-21-(hydroxymethyl)-6,27,32-trimethyl-25-azaoctacyclo[22.11.1.1??,??.0?,??.0?,?.0?,??.0??,??.0??,??]heptatriacont-5(9)-ene-8,33-dione	Triterpenoids	2	5.0467	5.0467	Unknown	3	8	1122.79	[M-H]-	1123.8	-0.0020238	3.141	XCUOZCZNMWLEBY-UHFFFAOYSA-N	O=C1C2=C3CCC4C5(CC(C=6C=C(O)C=C(C6)CNC)C(=O)C7(C)CCCCC(O)(C)CNC(CC4(C(CO)CCC8CCCC9CCC(C(O)C%10OC%10(C)C%11CCCC%11C=%12C=C(N)C=C(C%12)CC(C)C)C2C89)C3(C)C1)C75)C%13CCCC%13	COCONUT=CNP0321131	2.26e-06	5.47e-06	3.31e-06	3.91e-06	2.61e-06	3.42e-06	3.36e-06	3.11e-06	3.01e-06	3.57e-06	4.27e-06	2.93e-06	3.88e-06	4.76e-06	3.98e-06	3.81e-06	8.44e-06
D	298	neg_9302	1.45483	1	-1.9003	PEF	Simple ID		1	neg	9302	4.917	1138.71	[M-H]-	generic	C64H101NO16	Linearmycin A	Very long-chain fatty acids	1	5.1967	5.1967	Unknown	3	6	1138.71	[M-H]-	1139.71	-0.0022403	3.149	FHAYEICQQMDOQQ-FGPWXSHTNA-N	O=C(O)C(=CC=CC=CC=CCCC=CC(C)C(O)C(C)C(O)C=CC=CC=CC=CC=CCC(O)C(C(=O)CC(O)CC(O)CC(O)C=CCC(O)CC(O)CC(O)CC(O)C=CCC(O)C=CCC(O)CC(O)CCCN)C)C	UNPD=UNPD100034;UNPD113469;UNPD222174,NPA=NPA005259,COCONUT=CNP0355401	2.62e-06	5.33e-06	6.13e-06	5.5e-06	7.54e-06	2.7e-06	2.37e-06	2.56e-06	2.29e-06	2.9e-06	7.77e-06	2.9e-06	1.04e-06	1.15e-06	8.87e-06	2.8e-06	3.41e-06
D	118	neg_3586	1.01233	1	-0.7939	PEF	Simple ID	Other possible annotated peaks for this cluster.	2	neg	3586	10.539	451.451	[M-H]-	generic	C30H60O2	Melissic acid A	Very long-chain fatty acids	2	6.6427	6.6427	Unknown	3	2	451.452	[M-H]-	452.459	0.0005547	3.314	VHOCUJPBKOZGJD-UHFFFAOYSA-N	O=C(O)CCCCCCCCCCCCCCCCCCCCCCCCCCCCC	HMDB=HMDB0030925,ChEBI=CHEBI:31003;CHEBI:31004,FooDB=FDB002893,LipidMAPS=LMFA01010030,PlantCyc=CPD-7837,UNPD=UNPD135383,BLEXP=BLEXPDB00000010471,COCONUT=CNP0138259	3.49e-05	1.52e-05	1.36e-05	1.22e-05	1.24e-05	2.71e-05	2.67e-05	2.62e-05	2.83e-05	2.69e-05	1.32e-05	2.48e-05	5.21e-06	6.24e-06	1.19e-05	2.63e-05	9.8e-06
D	157	neg_4852	1.55606	1	2.0467	control	Simple ID		1	neg	4852	6.597	561.421	[M-H]-	generic	C32H58N4O2S	7-cetyl-8-(decylthio)-3-methyl-xanthine	Xanthines	3	2.9532	2.9532	Unknown	3	13	561.421	[M-H]-	562.428	-0.0006284	2.481	DKJVICYLZCWXCC-UHFFFAOYSA-N	O=C1NC(=O)N(C=2N=C(SCCCCCCCCCC)N(C12)CCCCCCCCCCCCCCCC)C		3.05e-07	2.67e-07	3.52e-07	2.99e-07	1.95e-07	1.86e-06	2.03e-06	1.75e-06	2.05e-06	2.2e-06	3.94e-07	2.09e-06	5.6e-06	8.92e-06	3.89e-07	1.67e-06	1.76e-06
D	697	pos_7697	1.44446	1	1.7437	control	Simple ID		2	pos	7697	6.641	613.438	[M+Na]+	generic	C43H58O	10,14,18,22-tetramethyl-5-(4,8,12-trimethyltrideca-1,3,5,7,11-pentaen-1-yl)tricosa-3,5,7,9,11,13,15,17,21-nonaen-2-one	Xanthophylls	1	3.7884	3.7884	Unknown	3	7	613.438	[M+Na]+	590.449	-0.0001128	2.149	ZEESPELXEUNUOM-GYMOODQBSA-N	O=C(C=CC(=CC=CC=C(C=CC=C(C=CC=C(C)CCC=C(C)C)C)C)C=CC=C(C=CC=C(C)CCC=C(C)C)C)C	UNPD=UNPD91880;UNPD92572;UNPD215351;UNPD224539,COCONUT=CNP0328226	2.76e-09	2.76e-09	1.26e-07	7.31e-08	2.76e-09	3.54e-06	3.9e-06	2.86e-06	4.29e-06	3.63e-06	7.44e-07	1.74e-06	6.52e-05	5.73e-05	4.45e-08	2.24e-06	1.54e-05
D	628	pos_5736	1.77441	1	2.5112	control	Simple ID	Other possible annotated peaks for this cluster.	2	pos	5736	6.248	482.353	[M+H]+	generic	C25H47N5O2S	3-(2-tert-butylthiazolidin-4-yl)-3-[4-(7-methoxy-1,2,3,4,4a,5,6,7,8,8a-decahydroquinolin-8-yl)-1,4-diazepan-1-yl]propionamide		3	3.4834	3.4834	Unknown	3	4	482.353	[M+H]+	481.345	-0.0003768	2.513	RWXJOKAILJATKX-UHFFFAOYSA-N	O=C(N)CC(N1CCN(CCC1)C2C(OC)CCC3CCCNC32)C4NC(SC4)C(C)(C)C		1.11e-06	3.05e-06	2.2e-06	3.17e-06	2.28e-06	9.48e-07	8.52e-07	7.55e-07	7.95e-07	1.05e-06	3.53e-06	9.86e-07	9e-06	7.52e-06	2.24e-06	1.05e-06	1.31e-06
D	171	neg_5221	1.77257	1	2.5296	control	Simple ID		1	neg	5221	7.292	589.451	[M-H]-	generic	C35H63N2O3P	phosphorous acid (2,6-ditert-butyl-4-methyl-phenyl) bis(1,2,2,6,6-pentamethyl-3-piperidyl) ester		3	3.1583	3.1583	Unknown	3	11	589.451	[M-H]-	590.458	-0.0005459	2.77	NPWNDRDOROOBKJ-UHFFFAOYSA-N	O(C=1C(=CC(=CC1C(C)(C)C)C)C(C)(C)C)P(OC2CCC(N(C)C2(C)C)(C)C)OC3CCC(N(C)C3(C)C)(C)C		1.75e-07	3.04e-07	3.7e-07	9.07e-08	3.71e-07	5.73e-06	5.08e-06	5.17e-06	5.2e-06	4.01e-06	1.98e-07	4.97e-06	2.61e-05	2.81e-05	1.77e-07	4.02e-06	4.95e-06
D	637	pos_6111	1.65813	1	2.2436	control	Simple ID	Other possible annotated peaks for this cluster.	2	pos	6111	6.932	514.382	[M+Na]+	generic	C25H53N3O6	3-amoxy-N,N-dimethyl-propionamide;3-butoxy-N,N-dimethyl-propionamide;3-methoxy-N,N-dimethyl-propionamide		1	2.8684	2.8684	Unknown	3	3	514.382	[M+Na]+	491.393	0.0003571	2.314	APOBDRWGFBWIIY-UHFFFAOYSA-N	O=C(N(C)C)CCOC.O=C(N(C)C)CCOCCCC.O=C(N(C)C)CCOCCCCC		6.41e-07	2.31e-06	1.91e-06	1.74e-06	1.72e-06	7.43e-07	6.58e-07	8.4e-07	7.69e-07	7.67e-07	2.27e-06	1.01e-06	5.11e-06	5.64e-06	1.23e-06	1.53e-06	1.2e-06
D	680	pos_7152	1.60206	1	2.1484	control	Simple ID		1	pos	7152	8.671	587.456	[M+H]+	generic	C31H62N4O4S	8-[8-ketooctyl-[3-[(N'-methyl-N-methylsulfinyl-amidino)amino]propyl]amino]caprylic acid nonyl ester		3	3.1155	3.1155	Unknown	3	9	587.456	[M+H]+	586.449	0.0003539	2.562	PURSJABOKRWAFT-UHFFFAOYSA-N	O=CCCCCCCCN(CCCNC(=NC)NS(=O)C)CCCCCCCC(=O)OCCCCCCCCC		1.88e-06	3.52e-06	4.01e-06	3.12e-06	4.11e-06	5.68e-06	5.4e-06	5.95e-06	6.5e-06	6.32e-06	3.06e-06	5.87e-06	4.86e-05	2.05e-05	3.38e-06	6.17e-06	7.21e-06
D	37	neg_1349	1.40546	1	1.6283	control	Simple ID		1	neg	1349	4.254	277.219	[M-H]-	generic	C11H30N6S	2-aminoethyl-[2-[2-[2-[2-[(methylthio)amino]ethylamino]ethylamino]ethylamino]ethyl]amine		0	1.621	1.621	Unknown	3	5	277.219	[M-H]-	278.225	-0.0012105	1.621	HPVXUEJZPVYCPU-UHFFFAOYSA-N	S(NCCNCCNCCNCCNCCN)C		4.21e-07	6.99e-06	8.24e-06	8.22e-06	6.25e-06	4.07e-06	2.72e-06	2.33e-06	2.75e-06	1.75e-06	5.42e-06	3.11e-06	1.65e-05	1.33e-05	6.36e-06	3.99e-06	4.97e-06
D	512	pos_3698	1.37348	1	1.6283	control	Simple ID		1	pos	3698	5.888	363.286	[M+H]+	generic	C19H42N2S2	tert-butyl-ethyl-[2-[ethyl-[6-(isopropylthio)hexylthio]amino]ethyl]amine		2	2.27	2.27	Unknown	3	6	363.286	[M+H]+	362.279	0.0001178	2.111	ZRQRLEZXGJXYLF-UHFFFAOYSA-N	S(N(CC)CCN(CC)C(C)(C)C)CCCCCCSC(C)C		3.37e-06	2.08e-05	1.79e-05	1.96e-05	1.69e-05	4.59e-06	4.78e-06	4.55e-06	4.53e-06	4.32e-06	1.26e-05	4.83e-06	2.51e-05	1.02e-05	1.86e-05	4.25e-06	4.62e-06
D	533	pos_4125	1.35518	1	1.5385	control	Simple ID	Other possible annotated peaks for this cluster.	2	pos	4125	8.357	381.406	[M+H-H2O]+	generic	C22H50N6	2-[[2-(aminomethyl)-9-(dimethylamino)-2-(methylamino)-6-[2-(methylamino)ethyl]non-6-enyl]amino]ethyl-methyl-propyl-amine		0	2.7276	2.7276	Unknown	3	15	381.406	[M+H-H2O]+	398.41	7.4e-06	2.172	ZCVUOXUGWGUJGD-UHFFFAOYSA-N	NCC(NC)(CNCCN(C)CCC)CCCC(=CCCN(C)C)CCNC		5.59e-08	1.88e-07	2.8e-07	2.52e-07	2.08e-07	9.93e-06	1.22e-05	6.2e-06	1.25e-05	1.2e-05	1.03e-07	8.6e-06	3.62e-05	2.79e-05	2.23e-07	7.9e-06	8.2e-06
D	182	neg_5609	1.30913	1	1.4258	control	Simple ID		1	neg	5609	4.225	619.416	[2M-H]-	generic	C14H26N6O2	1-[(4-ethyl-1,2,4-triazol-3-yl)methyl]-3-(2-hydroxy-3-piperidino-propyl)urea		3	2.631	2.631	Unknown	3	10	619.416	[2M-H]-	310.212	0.0001601	2.151	BLGFDSCEJNLUAS-UHFFFAOYSA-N	O=C(NCC1=NN=CN1CC)NCC(O)CN2CCCCC2		9.4e-08	5.44e-07	1.12e-06	8.22e-07	6.9e-07	5e-06	4.75e-06	5.04e-06	5.3e-06	5.38e-06	7.56e-07	4.9e-06	2.16e-05	2.36e-05	9.2e-07	4.12e-06	8.53e-06
D	631	pos_5759	1.236	1	1.3459	control	Simple ID		1	pos	5759	5.1	484.373	[M+H]+	generic	C22H45N9O3	N-[2-[1,4-diazepane-6-carbonyl-[2-[[1,4-diazepan-6-yl(hydroxy)methyl]amino]ethyl]amino]ethyl]-1,4-diazepane-6-carboxamide		2	2.6494	2.6494	Unknown	3	5	484.373	[M+H]+	483.365	-0.0014872	2.369	LGAQZDRPCUAWMM-UHFFFAOYSA-N	O=C(NCCN(C(=O)C1CNCCNC1)CCNC(O)C2CNCCNC2)C3CNCCNC3		1.41e-06	1.42e-06	2.75e-06	1.73e-06	1.71e-06	1.49e-06	1.3e-06	1.73e-06	1.74e-06	1.64e-06	1.8e-06	2.01e-06	4.86e-06	3.61e-06	1.99e-06	1.82e-06	1.83e-06
D	573	pos_4629	1.19846	1	1.2466	control	Simple ID		1	pos	4629	2.958	410.286	[M+H]+	generic	C19H35N7O3	2-[(3S)-3-aminopiperidino]-4-[[3-(2-ketooxazolidin-3-yl)cyclohexyl]amino]hexahydropyrimidine-5-carboxamide		3	2.9934	2.9934	Unknown	3	7	410.286	[M+H]+	409.28	0.0013144	2.344	DGNXBIQDFOJGHQ-KFYYKBDRSA-N	O=C1OCCN1C2CCCC(NC3NC(NCC3C(=O)N)N4CCCC(N)C4)C2		1.07e-06	4.06e-06	3.54e-06	1.92e-06	1.63e-06	8.45e-06	8.15e-06	6.9e-06	6.02e-06	8.35e-06	2.76e-06	6.29e-06	2.68e-05	1.54e-05	7.41e-07	5.61e-06	7e-06
D	71	neg_2303	1.18769	1	1.2443	control	Simple ID	Other possible annotated peaks for this cluster.	36	neg	2303	3.635	351.252	[M-H]-	generic	C17H32N6O2	2-[(4,5-dimethyl-1,2,4-triazol-3-yl)methyl]-3-(3-ethoxypropyl)-1-methyl-1-(tetrahydrofuran-3-ylmethyl)guanidine		3	2.5488	2.5488	Unknown	3	7	351.252	[M-H]-	352.259	-0.0006022	2.156	UFOLIQASEUFUBY-UHFFFAOYSA-N	N=1N=C(N(C1C)C)CN=C(NCCCOCC)N(C)CC2COCC2		1.05e-06	2.45e-06	6.39e-07	7.06e-07	6.81e-07	1.79e-06	1.65e-06	1.79e-06	1.61e-06	1.94e-06	4.86e-07	1.43e-06	6.53e-06	5.99e-06	6.37e-07	1.45e-06	2.3e-06
D	586	pos_5041	1.15726	1	1.2543	control	Simple ID		1	pos	5041	3.834	433.227	[M+H]+	generic	C21H38O5P2	methanidyl-methyl-phosphonooxy-[(2E,6E,10E)-3,7,15-trimethylhexadeca-2,6,10,14-tetraenoxy]phosphonium		1	4.0529	4.0529	Unknown	3	2	433.227	[M+H]+	432.219	-0.000376	3.248	PPMUWLQWMVOXGB-RNXPGHLTSA-N	O=P(O)(O)O[P+](OCC=C(C)CCC=C(C)CCC=CCCC=C(C)C)([CH2-])C		4.89e-07	1.62e-06	1.37e-06	1.64e-06	1.54e-06	8.4e-07	5.45e-07	1.09e-06	8.04e-07	9.02e-07	2.09e-06	9.66e-07	4.72e-06	2.76e-06	2.24e-06	9.58e-07	1.69e-06
D	366	pos_11320	1.14121	1	1.2681	control	Simple ID		1	pos	11320	9.202	886.703	[M+H]+	generic	C56H91N3O5	1-(1-cetylnonadecoxy)-3-[3-hydroxy-4-[4-(4-methoxyphenyl)-6-methyl-s-triazin-2-yl]phenoxy]butan-2-one		3	3.724	3.724	Unknown	3	21	886.703	[M+H]+	885.696	4.95e-05	3.082	VHVZKCSVOPNSFM-UHFFFAOYSA-N	O=C(COC(CCCCCCCCCCCCCCCC)CCCCCCCCCCCCCCCCCC)C(OC=1C=CC(C2=NC(=NC(=N2)C)C=3C=CC(OC)=CC3)=C(O)C1)C		1.65e-05	1.56e-06	1.3e-06	1.13e-06	1.34e-06	1.24e-05	1.02e-05	7.06e-06	1.35e-05	1.47e-05	1.61e-06	8.69e-06	5.43e-05	5.06e-05	1.46e-06	8.01e-06	1.68e-05
D	302	neg_968	1.12913	1	1.1267	control	Simple ID		1	neg	968	2.69	237.147	[M-H]-	generic	C10H18N6O	N-(1-methyl-4-piperidyl)-3-(2H-tetrazol-5-yl)propionamide		0	1.891	1.891	Unknown	3	4	237.147	[M-H]-	238.154	-0.0001673	1.891	CGLXKHINYNLBLC-UHFFFAOYSA-N	O=C(NC1CCN(C)CC1)CCC=2N=NNN2		7.67e-07	2.46e-06	3.34e-06	2.38e-06	4.54e-06	4.33e-06	4.82e-06	3.38e-06	3.56e-06	4.33e-06	3.51e-06	3.3e-06	5.73e-06	7.13e-06	3.34e-06	3.12e-06	3.12e-06
D	81	neg_4728	1.11231	1	1.1191	control	Simple ID		119	neg	4728	7.982	549.448	[M-H]-	generic	C30H58N6O3	2-amino-1-[[1-(cyclohexylmethoxymethyl)-2-[[1-[1-[hydroxy-(4-methylpiperidino)methyl]cyclobutyl]imidazolidin-4-yl]amino]but-3-enyl]amino]-2-methyl-propan-1-ol		3	3.8769	3.8769	Unknown	3	24	549.448	[M-H]-	550.457	0.0015633	2.914	XOKDFBOOJALSAC-UHFFFAOYSA-N	OC(NC(COCC1CCCCC1)C(C=C)NC2NCN(C2)C3(CCC3)C(O)N4CCC(C)CC4)C(N)(C)C		3.88e-07	3.59e-07	3.33e-07	4.35e-07	4.42e-07	0.000685	0.000697	0.000648	0.000698	0.000684	8.28e-07	0.000605	0.00225155	0.0025715	9.73e-07	0.000569	0.00100249
D	445	pos_1832	1.05341	1	0.96372	control	Simple ID		1	pos	1832	2.087	279.215	[M+IsoProp+H]+	generic	C7H18N6O2	(2S)-3-[[(1S)-1-amidino-3-amino-3-hydroxy-propyl]amino]-2-amino-propionamide		0	2.4423	2.4423	Unknown	3	6	279.214	[M+IsoProp+H]+	218.149	-0.0005849	2.234	JORWRSOUSGNVFD-QRHDOFTISA-N	O=C(N)C(N)CNC(C(=N)N)CC(O)N		1.07e-06	2.15e-05	2.23e-05	2.44e-05	2.35e-05	3.02e-05	3.09e-05	3.08e-05	2.73e-05	3.2e-05	2.22e-05	2.79e-05	3.44e-05	3.14e-05	2.28e-05	2.85e-05	1.83e-05
D	463	pos_2163	1.04905	1	0.96076	control	Simple ID	Other possible annotated peaks for this cluster.	3	pos	2163	4.3	293.207	[M+H]+	generic	C13H28N2O5	1,3-bis(butoxymethyl)-1-oxido-imidazolidin-1-ium-4,5-diol		3	3.9861	3.9861	Unknown	3	15	293.207	[M+H]+	292.201	0.0011358	2.426	JSRWDNLWMVBUTJ-UHFFFAOYSA-N	[O-][N+]1(COCCCC)CN(COCCCC)C(O)C1O		7.58e-06	3.06e-05	3.16e-05	3.01e-05	2.34e-05	3.11e-05	2.58e-05	3.28e-05	2.58e-05	2.97e-05	3.5e-05	2.93e-05	9.63e-05	7.84e-05	3.73e-05	2.43e-05	3.91e-05
D	420	pos_12882	2.42573	1	-5.304	PEF	Simple ID		3	pos	12882	4.77	1163.66	[M+H]+	generic	C82H86N2O4	8,19-bis(1-hexylheptyl)-13,14,24,25-tetrakis(p-tolyl)-8,19-diazanonacyclo[15.11.1.16,26.02,15.03,12.04,27.05,10.021,29.023,28]triaconta-1,3,5(10),6(30),11,13,15,17(29),21,23(28),24,26-dodecaene-7,9,18,20-diquinone		1	4.6105	4.6105	Unknown	3	4	1163.66	[M+H]+	1162.66	0.0010357	2.951	SYUXYOQVIKNWPS-UHFFFAOYSA-N	O=C1C2=CC=3C(C4=CC=C(C=C4)C)=C(C=5C=CC(=CC5)C)C=6C=C7C(=O)N(C(=O)C=8C=C9C(C=%10C=CC(=CC%10)C)=C(C%11=CC=C(C=C%11)C)C%12=CC(C(=O)N1C(CCCCCC)CCCCCC)=C2C=%13C3C6C(C78)=C9C%12%13)C(CCCCCC)CCCCCC		2.35e-07	7.76e-07	7.56e-07	5.13e-07	5.26e-07	1.13e-07	1.71e-07	1.51e-07	8.23e-08	1.01e-07	3.12e-07	3.09e-08	7.86e-08	7.25e-08	3.95e-07	3.04e-08	3.21e-06
D	100	pos_7231	1.5751	1	-1.9757	PEF	Simple ID		6	pos	7231	4.821	591.356	[M+Na]+	generic	C21H48N10O8	1-azido-2-[2-[2-(2-azidoethoxy)ethoxy]ethoxy]ethane;2-[2-[2-(2-azidoethoxy)ethoxy]ethoxy]ethylamine;hydroperoxyethane;n-propane		1	2.8715	2.8715	Unknown	3	3	591.356	[M+Na]+	568.366	-0.0007208	2.316	RWNFXYMCPYJQDG-UHFFFAOYSA-N	[N-]=[N+]=NCCOCCOCCOCCN=[N+]=[N-].[N-]=[N+]=NCCOCCOCCOCCN.OOCC.CCC		6.63e-07	1.13e-06	8.73e-07	1.05e-06	8.74e-07	1.81e-06	1.7e-06	1.99e-06	1.99e-06	1.71e-06	8.05e-07	1.25e-06	1.63e-06	1e-06	8.01e-07	1.43e-06	5e-06
D	521	pos_3862	1.39209	1	-1.6124	PEF	Simple ID		1	pos	3862	2.433	370.216	[M+H]+	generic	C18H31N3O3S	(2S)-2-[[(2-isopropylthiazol-4-yl)methyl-methyl-carbamoyl]amino]-3-methyl-butyric acid isobutyl ester		2	5.1933	5.1933	Unknown	3	2	370.216	[M+H]+	369.209	0.0007409	3.86	CZLOSMXQWYCHPJ-HNNXBMFYSA-N	O=C(NC(C(=O)OCC(C)C)C(C)C)N(C)CC=1N=C(SC1)C(C)C		3.33e-07	2.06e-06	1.71e-06	1.49e-06	1.41e-06	1.62e-06	1.61e-06	1.57e-06	1.82e-06	1.59e-06	1.87e-06	1.84e-06	1.78e-06	1.69e-06	2.59e-06	1.68e-06	7.28e-06
D	354	pos_11107	1.17738	1	-0.99039	PEF	Simple ID		2	pos	11107	10.859	872.705	[M+H]+	generic	C47H93N5O9	(2S)-4-amino-N-[(1R,2S,3R,4R,5S)-4-[(2R)-6-tert-butyl-3-[tert-butyl(isopropyl)amino]tetrahydropyran-2-yl]oxy-5-[tert-butyl(isopropyl)amino]-2-[(2R,3R,4R,5R)-4-(ditert-butylamino)-3,5-dihydroxy-5-methyl-tetrahydropyran-2-yl]oxy-3-hydroxy-cyclohexyl]-2-hydroxy-butyramide		2	2.9936	2.9936	Unknown	3	7	872.705	[M+H]+	871.697	-0.000194	2.537	HGMIYOLDTONRQL-IQKHQHSASA-N	O=C(NC1CC(N(C(C)C)C(C)(C)C)C(OC2OC(CCC2N(C(C)C)C(C)(C)C)C(C)(C)C)C(O)C1OC3OCC(O)(C)C(N(C(C)(C)C)C(C)(C)C)C3O)C(O)CCN		0.000113	4.12e-06	4.63e-06	4.06e-06	3.37e-06	1.47e-05	1.4e-05	1.33e-05	1.35e-05	1.31e-05	4.56e-06	1.16e-05	7.49e-06	1.03e-05	5.01e-06	1.19e-05	1.9e-05
D	722	pos_8498	1.17247	1	-1.0497	PEF	Simple ID		1	pos	8498	10.192	659.592	[M+H]+	generic	C38H78N2O6	4,4-dioctoxybutyric acid 6-[2-[2-hydroxyethyl(methyl)amino]ethyl-(6-methoxyhexyl)amino]hexyl ester		2	3.6355	3.6355	Unknown	3	3	659.592	[M+H]+	658.586	0.0009647	2.596	OLUMRAOXQXREJQ-UHFFFAOYSA-N	O=C(OCCCCCCN(CCN(C)CCO)CCCCCCOC)CCC(OCCCCCCCC)OCCCCCCCC		8.24e-06	1.29e-06	1.89e-06	1.1e-06	1.49e-06	2.96e-06	2.53e-06	2.2e-06	2.4e-06	3.55e-06	2.12e-06	2.13e-06	2.05e-06	2.13e-06	1.75e-06	2.23e-06	3.86e-06
D	407	pos_12357	1.00994	1	-0.77402	PEF	Simple ID		1	pos	12357	13.082	975.787	[M+H]+	generic	C64H102N4OS	cyclopenta-1,3-diene;furan;isobutane;neopentane;pyridine;quinoline;quinoxaline;thiophene		1	3.1764	3.1764	Unknown	3	4	975.787	[M+H]+	974.777	-0.0020887	2.766	QGRHLDDCXDPFNW-UHFFFAOYSA-N	N=1C=CC=CC1.N1=CC=NC2=CC=CC=C12.N=1C=CC=C2C=CC=CC12.O1C=CC=C1.S1C=CC=C1.C=1C=CCC1.CC(C)C.CC(C)(C)C.CC(C)(C)C.CC(C)(C)C.CC(C)(C)C.CC(C)(C)C		3.97e-06	9.17e-06	8.02e-06	8.13e-06	6.78e-06	4.8e-06	4.66e-06	4.66e-06	4.62e-06	2.54e-06	7.45e-06	2.57e-06	1.02e-06	1.07e-06	7.1e-06	2.78e-06	1.8e-06
*MS/MS spectrum match score: “0” = no fragments, “1” = only one fragment referring to pseudomolecular ion, “2” = one fragment, “3” = two and more fragments.
[truncated: 40 more columns]

## Sheet: horizontal_dataset_E
Dataset	cluster	selected_feature	VIP score	ROC (AUC)	FC	trend	annotation_result	annotation_warning	cluster.size	source	Alignment.ID	Average.Rt.min.	Average.Mz	Adduct.type	level	Formula	Structure	Ontology	MS/MS spec. match score*	Total.score	Final.score	Title	MS1.count	MSMS.count	PRECURSORMZ	PRECURSORTYPE	Theoretical.mass	Mass.error	Formula.score	InChIKey	SMILES	Links	Blank.1	Blank.2	Blank.3	Blank.4	Blank.5	QC.1	QC.2	QC.3	QC.4	QC.5	E_control.1	E_PEF.1	Blank.6	QC.6	E_control.2	Blank.7	QC.7
E	185	neg_6360	1.31852	1	1.0727	control	Simple ID		1	neg	6360	8.626	701.515	[M-H]-	generic	C39H75O8P	1,2-dioctadecanoyl-sn-glycerol-3-phosphate(2-)	1,2-diacylglycerol-3-phosphates	2	5.6828	5.6828	Unknown	3	4	701.515	[M-H]-	702.52	-0.0028205	2.988	YFWHNAWEOZTIPI-SJVFTIDDNA-L	O=C(OCC(OC(=O)CCCCCCCCCCCCCCCCC)COP(=O)([O-])[O-])CCCCCCCCCCCCCCCCC	ChEBI=CHEBI:82921;CHEBI:83774,LipidMAPS=LMGP10010028,ECMDB=ECMDB20469,COCONUT=CNP0076444	3.7e-07	4.51e-07	1.24e-07	2.99e-07	1.55e-07	1.06e-05	1.95e-05	1.44e-05	1.34e-05	1.61e-05	7.76e-05	3.45e-05	2.73e-06	1.69e-05	8.11e-05	1.1e-06	1.03e-05
E	510	pos_3530	1.34485	1	1.0859	control	Simple ID		1	pos	3530	5.213	349.273	[M+NH4]+	generic	C18H29N5O	(R)-8-[(dimethylamino)methyl]-1-[3-(dimethylamino)propyl]-1,7,8,9-tetrahydrochromeno[5,6-d]imidazol-2-amine	1-benzopyrans	3	3.9926	3.9926	Unknown	3	11	349.272	[M+NH4]+	331.237	-0.0014639	2.336	HTUXJUVSTFSWOD-UGPWUYPHNA-N	N=1C=2C=CC=3OCC(CC3C2N(C1N)CCCN(C)C)CN(C)C	ChEBI=CHEBI:72332	2.15e-06	3.71e-06	3.86e-06	4.34e-06	3.59e-06	3.83e-05	3.97e-05	3.32e-05	3.38e-05	3.51e-05	2.8e-05	1.26e-05	4.99e-06	2.97e-05	2.81e-05	4.69e-06	2.77e-05
E	10	pos_2267	1.03513	1	0.69272	control	Simple ID	Other possible annotated peaks for this cluster.	147	pos	2267	0.913	291.163	[M+2H]2+	generic	C29H40N8O5	Hordatine B	2-arylbenzofuran flavonoids	3	5.9818	5.9818	Unknown	3	112	291.163	[M+2H]2+	580.312	0.0009193	3.23	LRLXAXGCQUOKIO-WDZFZDKYNA-N	O=C(C=CC=1C=C(OC)C=2OC(C3=CC=C(O)C=C3)C(C(=O)NCCCCNC(=N)N)C2C1)NCCCCNC(=N)N	HMDB=HMDB0030459,KNApSAcK=C00001416,ChEBI=CHEBI:5763,FooDB=FDB002328,UNPD=UNPD52334;UNPD80658,COCONUT=CNP0233922	1.15e-06	1.4e-06	2.09e-06	1.8e-06	1.79e-06	0.00187305	0.0018235	0.00199773	0.00209266	0.00213094	0.00464414	0.00328027	1.46e-05	0.00241492	0.00488362	4.51e-05	0.00262519
E	576	pos_5029	1.07008	1	0.72885	control	Simple ID		1	pos	5029	5.398	419.256	[M+H]+	generic	C28H34O3	3-hydroxy-4,7,8a,11,12b,14a-hexamethyl-2,8,8a,9,10,11,12,12a,12b,13,14,14a-dodecahydropicene-2,10-dione	3-hydroxysteroids	2	5.9698	5.9698	Unknown	3	2	419.256	[M+H]+	418.251	0.0017714	3.13	YEERJENQPQFGOH-FBUVEXPENA-N	O=C1C=C2C(=CC=C3C4=C(C)CC5(C)CC(=O)C(C)CC5C4(C)CCC23C)C(=C1O)C	UNPD=UNPD34087,COCONUT=CNP0248654	9.53e-07	2.87e-06	2.21e-06	2.61e-06	2.85e-06	2.76e-06	3.05e-06	1.87e-06	2.47e-06	2.16e-06	4.76e-06	2.45e-06	2.65e-06	3.01e-06	4.42e-06	2.34e-06	2.16e-06
E	592	pos_5438	2.29459	1	3.0917	control	Simple ID		1	pos	5438	1.886	439.284	[M+IsoProp+H]+	generic	C25H30O3	Methyl (9Z)-6'-oxo-6,6'-diapo-6-carotenoate	Acyclic diterpenoids	1	4.9187	4.9187	Unknown	3	3	439.284	[M+IsoProp+H]+	378.219	0.0004862	2.873	AXJDLEYLECTZDP-PASTWLGUSA-N	O=CC=CC(=CC=CC(=CC=CC=C(C=CC=C(C=CC(=O)OC)C)C)C)C	HMDB=HMDB0031978,FooDB=FDB008671,UNPD=UNPD37493,COCONUT=CNP0247843	1.22e-07	5.11e-07	8.72e-07	5.43e-07	5.47e-07	3.2e-06	3.27e-06	2.78e-06	3.36e-06	3.02e-06	1.03e-05	1.23e-06	8.25e-07	2.88e-06	9.71e-06	4.14e-07	2.78e-06
E	562	pos_4736	1.21267	1	0.98472	control	Simple ID		1	pos	4736	4.254	402.301	[M+H]+	generic	C25H39NO3	Myxalamid B	Acyclic monoterpenoids	2	4.8917	4.8917	Unknown	3	5	402.301	[M+H]+	401.293	-0.0009294	2.817	QQZJCNSHAVQKIC-DDKJXSSXSA-N	O=C(NC(C)CO)C(=CC=CC=CC=CC(=CC(C)C(O)C(=CC(C)C)C)C)C	ChEBI=CHEBI:31873,UNPD=UNPD101270;UNPD134425,NPA=NPA024871,COCONUT=CNP0368358	5.1e-07	1.2e-06	1.13e-06	1.16e-06	8.74e-07	6.12e-07	3.8e-07	5.34e-07	4.81e-07	5.48e-07	9.15e-06	6.82e-06	1.13e-06	3.68e-07	7.32e-06	9.09e-07	6.59e-07
E	7	pos_930	1.92081	1	2.1448	control	Simple ID	Other possible annotated peaks for this cluster.	130	pos	930	1.67	218.138	[M+H]+	generic	C10H19NO4	Propionylcarnitine	Acyl carnitines	0	4.837	4.837	Unknown	3	1	218.138	[M+H]+	217.131	0.0010845	3.087	UFAHZIUFPNSHSL-UHFFFAOYNA-N	O=C([O-])CC(OC(=O)CC)C[N+](C)(C)C	HMDB=HMDB0000824;HMDB0062514,ChEBI=CHEBI:28867;CHEBI:53210;CHEBI:53211,SMPDB=PW_C000658,FooDB=FDB022268,BMDB=BMDB00824,LipidMAPS=LMFA07070005;LMFA07070099;LMFA07070105,Urine=HMDB0000824,Saliva=HMDB0000824,Feces=HMDB0000824,CSF=HMDB0000824,Serum=HMDB0000824,PubChem=107738,UNPD=UNPD152946,BLEXP=BLEXPDB00000107738,COCONUT=CNP0082874	2.7e-06	1.04e-05	1.38e-05	1.43e-05	1.43e-05	1.64e-06	1.47e-06	1.79e-06	1.91e-06	1.53e-06	1.14e-05	2.8e-06	2.29e-05	1.64e-06	9.73e-06	1.49e-05	1.45e-06
E	672	pos_7575	1.23006	1	0.93698	control	Simple ID		4	pos	7575	9.957	581.423	[M+H]+	generic	C26H56N6O8	(1S,2R,3R,4S,6R)-4,6-diamino-3-[3-[6-[[3-[(1R,2R,3S,4R,6S)-4,6-diamino-2,3-dihydroxy-cyclohexoxy]-2-hydroxy-propyl]-methyl-amino]hexyl-methyl-amino]-2-hydroxy-propoxy]cyclohexane-1,2-diol	Aminocyclitols and derivatives	0	2.106	2.106	Unknown	3	2	581.423	[M+H]+	580.416	0.0005392	2.106	UPGTWNAVYZLHHL-NFLPLMNUSA-N	OC(COC1C(O)C(O)C(N)CC1N)CN(C)CCCCCCN(C)CC(O)COC2C(O)C(O)C(N)CC2N		3.23e-07	1.77e-06	2.19e-06	2.33e-06	2.2e-06	1.86e-06	1.73e-06	2.05e-06	2.26e-06	1.81e-06	5.23e-06	2.86e-06	2.4e-06	1.15e-06	5.46e-06	2e-06	1.51e-06
E	582	pos_5206	1.59378	1	-1.4915	PEF	Simple ID		1	pos	5206	3.008	427.277	[M+H]+	generic	C17H38N4O8	(3S,4R,6S)-5-amino-6-[(1R)-2,4-diamino-1-[(1R)-1-[[(1R,2R)-1-(aminomethyl)-2-hydroxy-propoxy]methoxy]ethyl]butoxy]-2-methylol-tetrahydropyran-3,4-diol	Aminoglycosides	3	3.9245	3.9245	Unknown	3	2	427.277	[M+H]+	426.269	-0.0003594	2.772	APAVWHYMWHUUAP-WJJPTCBWSA-N	OCC1OC(OC(C(OCOC(CN)C(O)C)C)C(N)CCN)C(N)C(O)C1O		4.93e-07	1.56e-06	1.29e-06	1.28e-06	1.65e-06	1.43e-06	1.34e-06	1.71e-06	1.6e-06	1.84e-06	1.46e-06	5.9e-06	1.3e-06	1.23e-06	1.04e-06	8.4e-07	1.39e-06
E	643	pos_6942	1.3726	1	1.1132	control	Simple ID		2	pos	6942	4.595	544.316	[M+H]+	generic	C33H41N3O4	LSM-11779	Benzoxazines	2	6.2583	6.2583	Unknown	3	2	544.316	[M+H]+	543.31	0.0010832	3.446	LYDBHCHWWOEKQE-NPHDLBKONA-N	O=C1C=2C=CC=CC2C=3C=CC=CC3COC(CN(C)CC4=CC=C5C(OCCN5C)=C4)C(C)CN1C(C)CO	ChEBI=CHEBI:100404;CHEBI:122210;CHEBI:122213	4.35e-07	5.48e-07	3.84e-07	3.98e-07	4.15e-07	3.69e-06	3.89e-06	3.76e-06	4.02e-06	3.96e-06	2.02e-05	8.93e-06	5.01e-07	3.65e-06	2.09e-05	6.32e-07	3.64e-06
E	447	pos_2225	1.31173	1	-0.93054	PEF	Simple ID		1	pos	2225	2.2	289.211	[M+H]+	generic	C14H28N2O4	ethyl 3-({4-[(3-ethoxy-3-oxopropyl)amino]butyl}amino)propanoate	Beta amino acids and derivatives	0	3.9537	3.9537	Unknown	3	6	289.211	[M+H]+	288.205	0.0013838	2.537	VCGKVOBOCNHVMA-UHFFFAOYSA-N	O=C(OCC)CCNCCCCNCCC(=O)OCC	UNPD=UNPD9803,COCONUT=CNP0231163	1.01e-06	3.83e-06	3.79e-06	4.71e-06	5.38e-06	3.84e-06	4.38e-06	3.27e-06	4.12e-06	3.66e-06	3.21e-06	5.18e-06	4.59e-06	3.5e-06	3e-06	4.65e-06	4.06e-06
E	604	pos_5978	2.46661	1	-3.5051	PEF	Simple ID		2	pos	5978	2.155	472.312	[M+IsoProp+H]+	generic	C19H33N5O5	N-[3-(dimethylamino)propyl]-2-[(2R,5R,6R)-5-[[[(3,5-dimethyl-4-isoxazolyl)amino]-oxomethyl]amino]-6-(hydroxymethyl)-2-oxanyl]acetamide	C-glycosyl compounds	3	4.5695	4.5695	Unknown	3	15	472.312	[M+IsoProp+H]+	411.248	0.0010605	2.703	BTLHSRCDNJLGMU-MCUZVLRKNA-N	O=C(NC=1C(=NOC1C)C)NC2CCC(OC2CO)CC(=O)NCCCN(C)C	ChEBI=CHEBI:118916;CHEBI:118923;CHEBI:118968;CHEBI:119011;CHEBI:119085;CHEBI:119140;CHEBI:119162	1.77e-07	9.81e-07	9.83e-07	9.02e-07	1.07e-06	7.65e-07	1e-06	8.78e-07	8.87e-07	1.04e-06	3.82e-07	2.39e-06	3.88e-07	7.48e-07	3.04e-07	6.89e-07	9.3e-07
E	732	pos_9380	1.86737	1	2.1065	control	Simple ID		1	pos	9380	8.633	689.621	[M+H]+	generic	C48H80O2	7,7,12,16-tetramethyl-15-(6-methylhept-5-en-2-yl)pentacyclo[9.7.0.0¹,³.0³,⁸.0¹²,¹⁶]octadecan-6-yl octadeca-9,12-dienoate	Cycloartanols and derivatives	0	3.9487	3.9487	Unknown	3	2	689.621	[M+H]+	688.616	0.0024083	2.532	DBPFNWIRQLOMIZ-FDKBGXHLNA-N	O=C(OC1CCC23CC43CCC5(C)C(CCC5(C)C4CCC2C1(C)C)C(C)CCC=C(C)C)CCCCCCCC=CCC=CCCCCC	UNPD=UNPD28086,COCONUT=CNP0282622	7.96e-06	3.54e-07	2.52e-07	3.34e-07	3.51e-07	4e-07	3.9e-07	5.63e-07	4.8e-07	2.84e-07	5.64e-06	1.01e-06	4.57e-07	4.39e-07	8.68e-06	1.83e-07	3.21e-07
E	147	neg_5117	1.24231	1	-0.88799	PEF	Simple ID		1	neg	5117	6.149	601.424	[M-H]-	generic	C40H58O4	Oryzanol A	Cycloartanols and derivatives	1	6.3239	6.3239	Unknown	3	5	601.424	[M-H]-	602.434	0.0025339	3.074	FODTZLFLDFKIQH-GHRIWEEINA-N	O=C(OC1CCC23CC43CCC5(C)C(CCC5(C)C4CCC2C1(C)C)C(C)CCC=C(C)C)C=CC6=CC=C(O)C(OC)=C6	HMDB=HMDB0035891,ChEBI=CHEBI:32345;CHEBI:69436,FooDB=FDB005790;FDB014675,UNPD=UNPD30968;UNPD38340;UNPD65496,BLEXP=BLEXPDB00000089468;BLEXPDB00134693151,COCONUT=CNP0177221	1.51e-06	3.98e-07	1.91e-07	1.12e-07	3.1e-07	2.75e-06	3.49e-06	3.95e-06	3.8e-06	3.73e-06	1.25e-05	1.64e-05	4.64e-07	6.89e-06	1.04e-05	5.57e-07	6.29e-06
E	521	pos_3827	1.67913	1	1.6809	control	Simple ID		1	pos	3827	4.779	361.212	[M+H]+	generic	C20H28N2O4	o-Acetylcypholophine	Dimethoxybenzenes	0	4.2033	4.2033	Unknown	3	2	361.212	[M+H]+	360.205	8.38e-05	2.62	KKAYZKDSAIGIJC-UHFFFAOYSA-N	O=C(OCCCCC1=NC(=C(N1)C)CCC2=CC=C(OC)C(OC)=C2)C	KNApSAcK=C00002309,ChEBI=CHEBI:7670,UNPD=UNPD92868,BLEXP=BLEXPDB00000442839,COCONUT=CNP0328938	1.08e-06	3.69e-06	4.27e-06	4.12e-06	3.93e-06	3.89e-07	3.23e-07	2.89e-07	3.37e-07	3.81e-07	5.66e-06	1.76e-06	3.94e-06	5.05e-07	6.39e-06	4.53e-06	4.49e-07
E	589	pos_5357	1.92341	1	-2.2533	PEF	Simple ID		1	pos	5357	1.99	435.27	[M+H]+	generic	C21H34N6O4	4-methyl-2-{[1-(1-methyl-1H-pyrrole-2-carbonyl)-4-{[(propan-2-yl)carbamoyl]amino}pyrrolidin-2-yl]formamido}pentanamide	Dipeptides	0	3.5893	3.5893	Unknown	3	2	435.27	[M+H]+	434.264	0.00173	2.256	BIICQPMENSNTHY-UHFFFAOYSA-N	O=C(NC(C)C)NC1CN(C(=O)C2=CC=CN2C)C(C(=O)NC(C(=O)N)CC(C)C)C1	COCONUT=CNP0231148	8.77e-08	7.93e-07	7.77e-07	6.05e-07	7.32e-07	2.1e-06	1.99e-06	2.04e-06	2.15e-06	1.85e-06	6.13e-07	3.22e-06	5.44e-07	1.9e-06	5.73e-07	8.09e-07	2.19e-06
E	63	neg_1748	1.4426	1	-1.142	PEF	Simple ID		1	neg	1748	2.602	313.179	[M-H]-	generic	C20H26O3	Momilactone A	Diterpene lactones	2	4.7774	4.7774	Unknown	3	6	313.179	[M-H]-	314.188	0.0015182	2.616	MPHXYQVSOFGNEN-UHFFFAOYNA-N	O=C1OC2C=C3CC(C=C)(C)CCC3C4(C)CCC(=O)C1(C)C24	HMDB=HMDB0036748,KNApSAcK=C00000259,ChEBI=CHEBI:49191,FooDB=FDB015686,LipidMAPS=LMPR0104080002,PubChem=90658874;18336661;162644,PlantCyc=CPD-7092,UNPD=UNPD188808;UNPD24663,COCONUT=CNP0381556	1.07e-06	1.51e-06	2.57e-06	1.56e-06	1.94e-06	2.99e-06	3.73e-06	3.06e-06	3.07e-06	3.18e-06	3.13e-06	5.83e-06	2.33e-06	3.19e-06	2.97e-06	1.57e-06	1.93e-06
E	2	neg_5004	1.16715	1	0.84332	control	Double ID	Other possible annotated peaks for this cluster.	141	neg	5004	1.183	593.152	[M-H]-	generic	C27H30O15	Astragalin 7-rhamnoside	Flavonoid-7-O-glycosides	3	7.7599	7.7599	Unknown	3	29	593.152	[M-H]-	594.158	-0.0011062	4.01	JYXSWDCPHRTYGU-UBSAFPKGNA-N	O=C1C(OC2OC(CO)C(O)C(O)C2O)=C(OC3=CC(OC4OC(C)C(O)C(O)C4O)=CC(O)=C13)C=5C=CC(O)=CC5	HMDB=HMDB0037426,KNApSAcK=C00005178;C00005183;C00005184,ChEBI=CHEBI:68881;CHEBI:68882,YMDB=YMDB01723,FooDB=FDB016475;FDB016490,NANPDB=NANPDB_1109;NANPDB_1148;NANPDB_1290;NANPDB_1335;NANPDB_3501,LipidMAPS=LMPK12111672;LMPK12111739;LMPK12111740,PubChem=25202803,PlantCyc=CPD1F-420,UNPD=UNPD129907;UNPD149367;UNPD179489;UNPD21488;UNPD2531;UNPD42464;UNPD43056;UNPD49710;UNPD49837;UNPD56577;UNPD72467;UNP…	1.19e-07	7.58e-08	7.47e-09	7.47e-09	7.47e-09	0.000567	0.000565	0.00059	0.000571	0.000567	0.00140122	0.000805	1.11e-07	0.000577	0.00145663	9.14e-08	0.000533
E	528	pos_3961	1.53692	1	-1.3126	PEF	Simple ID		1	pos	3961	4.366	365.353	[M+H]+	generic	C23H44N2O	(methoxymethyl)[15-(1-methyl-1??-pyridin-3-yl)pentadecyl]amine	Hemiaminals	1	4.1234	4.1234	Unknown	3	6	365.353	[M+H]+	364.345	-0.0005595	2.516	KTAHRCQREBXSHK-UHFFFAOYSA-N	O(C)CNCCCCCCCCCCCCCCCC1=CC=CN(=C1)C	COCONUT=CNP0176742	1.15e-07	3.58e-07	1.09e-07	3.05e-07	3.11e-07	3.47e-06	2.74e-06	3e-06	2.38e-06	1.85e-06	1.19e-06	3.47e-06	1.65e-07	2.05e-06	1.28e-06	1.73e-06	2.46e-06
E	526	pos_9302	2.27422	1	-2.8597	PEF	Simple ID	Other possible annotated peaks for this cluster.	3	pos	9302	3.979	685.471	[2M+H]+	generic	C21H30N2O2	methyl 2-{3-[2-(5-ethyl-1,2,3,6-tetrahydropyridin-1-yl)ethyl]-2,3-dihydro-1H-indol-2-yl}propanoate	Indolyl carboxylic acids and derivatives	3	4.0836	4.0836	Unknown	3	16	685.471	[2M+H]+	342.231	-0.0014079	2.471	HJKVRGWAXPVPRV-LURQHAGGNA-N	O=C(OC)C(C)C1NC=2C=CC=CC2C1CCN3CC(=CCC3)CC	UNPD=UNPD16416,COCONUT=CNP0232232	1.86e-07	2.59e-07	2.35e-07	1.38e-07	2.25e-07	2.27e-05	2.35e-05	2.31e-05	2.22e-05	2.11e-05	8.13e-06	6.2e-05	1.51e-07	1.88e-05	8.76e-06	3.5e-07	1.92e-05
E	164	neg_5696	1.66127	1	1.6268	control	Simple ID		1	neg	5696	1.994	651.327	[M-H]-	generic	C36H48N2O9	Hydroxymycotrienin B	Macrolactams	3	4.8599	4.8599	Unknown	3	12	651.327	[M-H]-	652.336	0.0019047	2.814	VFYQTGKSDWNROF-YMMZTMOANA-N	O=C1C=C2NC(=O)CC(OC)C=CC=CC=CCC(O)C(C)C(OC(=O)C(NC(=O)C3CCCCC3)C)C(=CCCC(C2=O)=C1O)C	KNApSAcK=C00016218,UNPD=UNPD150320,COCONUT=CNP0267063	1.67e-07	1.52e-07	1.53e-07	4.46e-07	3.1e-07	1.89e-06	1.41e-06	1.51e-06	1.75e-06	1.77e-06	6.23e-06	1.73e-06	3.34e-07	1.57e-06	5.59e-06	3.93e-07	1.68e-06
E	121	neg_4597	1.80503	1	-1.8232	PEF	Double ID		16	neg	4597	3.768	559.326	[M+FA-H]-	generic	C27H42N6O4	3-(4-tert-butylphenyl)-1-[[(8R,9S)-6-[(2S)-1-hydroxypropan-2-yl]-8-methyl-5-oxo-10-oxa-1,6,13,14-tetrazabicyclo[10.2.1]pentadeca-12(15),13-dien-9-yl]methyl]-1-methylurea	Macrolactams	3	5.5597	5.5597	Unknown	3	22	559.327	[M+FA-H]-	514.327	-0.0015436	3.05	APMQHRQBDHMONS-FWFCZIDZNA-N	O=C(NC1=CC=C(C=C1)C(C)(C)C)N(C)CC2OCC=3N=NN(C3)CCCC(=O)N(CC2C)C(C)CO	ChEBI=CHEBI:95583;CHEBI:95611;CHEBI:96700;CHEBI:113274;CHEBI:113333	1.31e-07	1.08e-06	4.57e-07	6.64e-07	7.17e-07	0.000148	0.000173	0.000174	0.000154	0.000205	0.000117	0.000461	7.88e-07	0.000188	0.000157	9.5e-07	0.000177
E	126	neg_4202	1.25104	1	-0.85776	PEF	Simple ID		1	neg	4202	4.033	521.313	[M-H]-	generic	C30H42N4O4	1-[3-(3,4-dimethoxyphenyl)prop-2-enoyl]-8-phenyl-1,5,9,13-tetraazacycloheptadecan-6-one	Macrolactams	3	4.6633	4.6633	Unknown	3	12	521.313	[M-H]-	522.321	2.94e-05	3.021	KHXMIZBSBCSMPA-DMAIEONZNA-N	O=C(C=CC1=CC=C(OC)C(OC)=C1)N2CCCNC(=O)CC(NCCCNCCCC2)C=3C=CC=CC3	UNPD=UNPD115806;UNPD3282,COCONUT=CNP0128804	2.68e-07	4.17e-07	2.67e-07	3.09e-07	2e-07	5.5e-06	6.28e-06	6.6e-06	6.22e-06	6.09e-06	7.79e-06	1.19e-05	4.64e-07	5.56e-06	7.23e-06	2.47e-07	5.65e-06
E	220	neg_7794	2.37912	1	3.2165	control	Simple ID		1	neg	7794	9.761	865.529	[M-H]-	generic	C47H78O14	CP 80219	Medium-chain fatty acids	0	4.568	4.568	Unknown	3	8	865.529	[M-H]-	866.539	0.0024807	3.068	ZICTXPGGEUYMSS-UHFFFAOYNA-N	O=C(O)C(C)CC(C(=O)C(=CC(C)C1OC2(OC(C)(CC2)C3OC4(OC(CC4C)C5OC(O)(CO)C(C)C(OC6OC(C)C(OC)CC6)C5C)C(C)CC3)CC(O)C1C)C)C	KNApSAcK=C00017593,UNPD=UNPD121466,COCONUT=CNP0201902	1.37e-07	3.22e-07	1.72e-07	3.18e-07	2.1e-07	7.53e-07	5.9e-07	9.36e-07	7.37e-07	6.98e-07	1.23e-05	9.41e-07	2.41e-07	5.59e-07	1.34e-05	7.47e-09	6.78e-07
E	520	pos_3782	1.2485	1	-0.83187	PEF	Simple ID		1	pos	3782	2.21	359.174	[M+H]+	generic	C15H26N4O4S	N-(1-oxo-4-(3-oxo-3-(pyrrolidin-1-yl)propyl)octahydropyrrolo[1,2-a]pyrazin-7-yl)methanesulfonamide	N-acylpyrrolidines	2	3.8713	3.8713	Unknown	3	5	359.174	[M+H]+	358.167	0.0003528	2.26	CMOKSMLWKHOCEB-UHFFFAOYSA-N	O=C1NCC(N2CC(NS(=O)(=O)C)CC12)CCC(=O)N3CCCC3	COCONUT=CNP0429494	3.76e-07	2.88e-06	2.6e-06	1.82e-06	2.03e-06	1.92e-06	2.01e-06	2.13e-06	2.22e-06	1.72e-06	3.27e-06	5.45e-06	2.59e-06	2.49e-06	3.09e-06	3.01e-06	2.74e-06
E	513	pos_3608	1.45584	1	-1.1388	PEF	Simple ID		1	pos	3608	3.596	353.151	[M+H]+	generic	C20H20N2O4	CCT-018159	Phenylpyrazoles	3	5.0138	5.0138	Unknown	3	4	353.151	[M+H]+	352.142	-0.0012164	3.029	OWPMENVYXDJDOW-UHFFFAOYSA-N	OC=1C=C(O)C(=CC1C=2NN=C(C2C3=CC=C4OCCOC4=C3)C)CC	ChEBI=CHEBI:41656,DrugBank=DB07594	6.38e-07	1.94e-06	2.26e-06	2.43e-06	2.69e-06	1.94e-06	1.83e-06	2.04e-06	2.15e-06	2.15e-06	2.56e-06	5.26e-06	2.8e-06	2.77e-06	2.74e-06	2.14e-06	2.8e-06
E	527	pos_3951	1.03889	1	-0.59361	PEF	Simple ID		1	pos	3951	4.371	365.29	[M+H]+	generic	C20H36N4O2	1-[cyclohexyl(methylcarbamoyl)methyl]-N-[2-(pyrrolidin-1-yl)ethyl]pyrrolidine-2-carboxamide	Proline and derivatives	0	3.5243	3.5243	Unknown	3	5	365.29	[M+H]+	364.284	0.0008028	2.191	VXJIWMPQMKYLGG-UHFFFAOYSA-N	O=C(NC)C(N1CCCC1C(=O)NCCN2CCCC2)C3CCCCC3	COCONUT=CNP0112147	4.49e-06	1.8e-05	1.67e-05	1.73e-05	2.09e-05	6.08e-06	5.32e-06	6.97e-06	6.67e-06	5.28e-06	1.01e-05	1.41e-05	1.52e-05	8.19e-06	1.11e-05	1.7e-05	1e-05
E	473	pos_2610	1.33658	1	1.0669	control	Simple ID		8	pos	2610	6.278	307.263	[M+H]+	generic	C20H34O2	Trixagodiol A	Retinoids	3	5.4241	5.4241	Unknown	3	20	307.263	[M+H]+	306.256	0.0005568	3.027	IFYHZMXZXXZREG-ODJYXWRFNA-N	OCC=C(C)CC=CC(O)(C)CCC1C(=C)CCCC1(C)C	KNApSAcK=C00022199;UNPD=UNPD184265;COCONUT=CNP0340932	3.03e-06	7.94e-06	1.02e-05	1.01e-05	8.8e-06	0.000204	0.0002	0.000201	0.000196	0.000198	0.00115688	0.000555	8.9e-06	0.000177	0.00125458	8.1e-06	0.000174
E	395	pos_12656	1.14132	1	-0.7315	PEF	Simple ID	Other possible annotated peaks for this cluster.	4	pos	12656	11.843	941.718	[M+H-H2O]+	generic	C68H94O3	4-[(Z)-octadec-9-enyl]-6-[4-[(Z)-octadec-9-enyl]-5-styryl-coumaran-6-yl]oxy-5-styryl-coumaran	Stilbenes	1	3.6084	3.6084	Unknown	3	2	941.718	[M+H-H2O]+	958.72	-0.0009914	2.971	XLJIUBIISPSKHU-DNBLOHQCSA-N	O(C=1C=C2OCCC2=C(C1C=CC=3C=CC=CC3)CCCCCCCCC=CCCCCCCCC)C=4C=C5OCCC5=C(C4C=CC=6C=CC=CC6)CCCCCCCCC=CCCCCCCCC		1.55e-06	3.02e-06	2.26e-06	2.5e-06	2.98e-06	3.92e-06	3.86e-06	3.74e-06	4.2e-06	3.88e-06	7.08e-06	1.04e-05	2.28e-06	3.74e-06	4.13e-06	2.22e-06	4.05e-06
E	135	neg_4559	1.58335	1	-1.3588	PEF	Simple ID	Other possible annotated peaks for this cluster.	3	neg	4559	4.252	555.284	[M-H]-	generic	C25H48O11S	{6-[3-(hexadecanoyloxy)-2-hydroxypropoxy]-3,4,5-trihydroxyoxan-2-yl}methanesulfonic acid	Sulfoquinovosyl 1-monoacylglycerols	1	4.5729	4.5729	Unknown	3	6	555.284	[M-H]-	556.292	0.0002569	2.888	PVPLOFLVMFDWJG-OIRLIXDANA-N	O=C(OCC(O)COC1OC(CS(=O)(=O)O)C(O)C(O)C1O)CCCCCCCCCCCCCCC	UNPD=UNPD157159;UNPD220683,COCONUT=CNP0279671	2.15e-07	3.98e-07	4.3e-07	2.99e-07	3.83e-07	8.79e-06	9.12e-06	7.57e-06	7.96e-06	9e-06	6.56e-06	2.35e-05	3.9e-07	1.15e-05	1.08e-05	2.28e-07	1.13e-05
E	345	pos_11607	2.34615	1	3.1401	control	Simple ID		1	pos	11607	9.751	867.527	[M+H]+	generic	C47H78O12S	(6-(2-(docosa-4,7,10,13,16,19-hexaenoyloxy)-3-(palmitoyloxy)propoxy)-3,4,5-trihydroxytetrahydro-2H-pyran-2-yl)methanesulfonic acid	Sulfoquinovosyldiacylglycerols	2	5.3293	5.3293	Unknown	3	4	867.527	[M+H]+	866.521	0.0017754	2.751	LIKZLPDRPKZGSV-UHFFFAOYSA-N	O=C(OCC(OC(=O)CCC=CCC=CCC=CCC=CCC=CCC=CCC)COC1OC(CS(=O)(=O)O)C(O)C(O)C1O)CCCCCCCCCCCCCCC	COCONUT=CNP0437330	2.59e-07	2.4e-07	1.93e-07	2.64e-07	2.21e-07	1.64e-06	1.24e-06	1.09e-06	1.19e-06	1.08e-06	1.57e-05	1.24e-06	2.86e-07	1.02e-06	1.49e-05	9.59e-08	9.32e-07
E	221	neg_7805	2.05235	1	2.4413	control	Simple ID		2	neg	7805	10.139	867.535	[M-H]-	generic	C42H81N2O14P	5-[4-[2-[tert-butyl-(1-diethoxyphosphoryl-2,2-dimethyl-propyl)amino]oxy-4-carboxy-4-methyl-pentanoyl]oxybutoxy]-4-[tert-butyl-(1-ethoxy-2,2-dimethyl-propyl)amino]oxy-5-keto-2,2-dimethyl-valeric acid	Tetracarboxylic acids and derivatives	0	2.35	2.35	Unknown	3	7	867.535	[M-H]-	868.543	0.0002654	2.35	VNMHDKQBQWKVBO-UHFFFAOYSA-N	O=C(O)C(C)(C)CC(ON(C(OCC)C(C)(C)C)C(C)(C)C)C(=O)OCCCCOC(=O)C(ON(C(C(C)(C)C)P(=O)(OCC)OCC)C(C)(C)C)CC(C(=O)O)(C)C		1.19e-07	1.71e-07	7.64e-08	7.48e-08	2.19e-07	5.06e-07	5.99e-07	4.41e-07	4.19e-07	4.77e-07	8.93e-06	1.58e-06	2.51e-07	3.4e-07	1.06e-05	2.74e-07	4.73e-07
E	260	neg_877	2.13606	1	-2.5509	PEF	Simple ID		1	neg	877	0.922	230.1	[M-H]-	generic	C14H17NS	1-spiro[2,4-dihydroisoquinoline-3,1'-cyclohexane]thione	Tetrahydroisoquinolines	0	3.6063	3.6063	Unknown	3	3	230.1	[M-H]-	231.108	0.0004941	2.273	QYYVLDGAEAKTDX-UHFFFAOYSA-N	S=C1NC2(CC=3C=CC=CC13)CCCCC2	ChEBI=CHEBI:113049	4.51e-07	1.71e-07	7.64e-08	2.3e-07	9.11e-08	1.63e-05	1.65e-05	1.68e-05	1.82e-05	1.55e-05	3.84e-06	1.69e-05	2.35e-07	1.33e-05	4.16e-06	7.31e-08	1.4e-05
E	491	pos_2917	1.17501	1	-0.75703	PEF	Simple ID		1	pos	2917	4.488	325.208	[M+H]+	generic	C12H28N4O6	diaminomethyleneammonium;2-(diglycerylamino)-3-methyl-butyrate	Valine and derivatives	0	1.468	1.468	Unknown	3	1	325.208	[M+H]+	324.201	0.0002611	1.468	NOXNCJWIKQEFGX-UHFFFAOYSA-N	O=C([O-])C(N(CC(O)CO)CC(O)CO)C(C)C.NC(N)=[NH2+]		2.2e-06	9.65e-06	8.58e-06	8.12e-06	8.59e-06	2.51e-06	2.47e-06	2.31e-06	2.68e-06	2.84e-06	3.41e-06	5.41e-06	1e-05	2.69e-06	4.16e-06	9.48e-06	2.32e-06
E	195	neg_6650	1.45527	1	-1.1401	PEF	Simple ID		1	neg	6650	12.212	729.675	[M-H]-	generic	C48H90O4	30-(octadeca-9,12-dienoyloxy)triacontanoic acid	Very long-chain fatty acids	3	4.0208	4.0208	Unknown	3	8	729.675	[M-H]-	730.684	0.0012349	2.634	MGXPYKKALFZMAO-UHFFFAOYSA-N	O=C(O)CCCCCCCCCCCCCCCCCCCCCCCCCCCCCOC(=O)CCCCCCCC=CCC=CCCCCC	MINE=Cee67e0b195b564a886a130faeb67885a3807e0e5	9.93e-07	8.15e-07	6.87e-07	7.18e-07	5.46e-07	4.92e-06	5.3e-06	4.47e-06	5.25e-06	4.76e-06	7.92e-06	1.83e-05	9.82e-07	4.34e-06	7.11e-06	9.99e-07	3.9e-06
E	197	neg_6807	1.44148	1	-1.1353	PEF	Simple ID		1	neg	6807	10.532	745.671	[M-H]-	generic	C48H90O5	24-(2-hydroxytetracos-15-enoyloxy)tetracos-2-enoic acid	Very long-chain fatty acids	3	3.1441	3.1441	Unknown	3	6	745.671	[M-H]-	746.679	0.0005495	2.637	PEYFWLVJKAXFEY-UHFFFAOYSA-N	O=C(O)C=CCCCCCCCCCCCCCCCCCCCCCOC(=O)C(O)CCCCCCCCCCCCC=CCCCCCCCC		1.85e-06	2.75e-07	4.39e-07	4.67e-07	6.92e-07	8.61e-06	6.86e-06	7.04e-06	7.55e-06	7.86e-06	1.31e-05	2.86e-05	1.2e-06	6.5e-06	1.24e-05	7.4e-07	5.61e-06
E	157	neg_5394	1.97976	1	2.253	control	Simple ID		1	neg	5394	7.954	623.544	[M-H]-	generic	C32H68N10O2	3-(1,4,8,11-tetrazacyclotetradec-1-yl)-N-[6-[3-(1,4,8,11-tetrazacyclotetradec-1-yl)propanoylamino]hexyl]propionamide		2	2.2423	2.2423	Unknown	3	6	623.544	[M-H]-	624.553	0.001695	2.067	PBKDFEQZTPLXKH-UHFFFAOYSA-N	O=C(NCCCCCCNC(=O)CCN1CCNCCCNCCNCCC1)CCN2CCNCCCNCCNCCC2		1.19e-08	7.58e-08	1.91e-07	1.68e-07	7.29e-08	8.21e-06	8.34e-06	8.45e-06	8.99e-06	1.12e-05	1.98e-05	3.94e-06	1.86e-07	7.49e-06	2.1e-05	3.11e-07	7.63e-06
E	522	pos_3883	1.63817	1	1.5773	control	Simple ID		1	pos	3883	7.665	363.322	[M+H]+	generic	C19H42N2O4	N-[5-(5-acetamidopentoxy)pentyl]-2-methoxy-acetamide;ethane		0	1.765	1.765	Unknown	3	1	363.322	[M+H]+	362.314	0.0001343	1.765	VOWQBDXKFCAAGF-UHFFFAOYSA-N	O=C(NCCCCCOCCCCCNC(=O)COC)C.CC.CC		2.07e-06	1.04e-05	1.01e-05	8.9e-06	1.1e-05	1.1e-06	1.36e-06	1.18e-06	1.13e-06	1.72e-06	8.54e-06	2.38e-06	1.25e-05	1.31e-06	7.06e-06	9.23e-06	1.09e-06
E	740	pos_9531	1.41554	1	1.221	control	Simple ID		1	pos	9531	10.668	701.627	[M+Na]+	generic	C41H82N4O3	N-[9-keto-9-[[9-keto-9-[5-(methylamino)hexylamino]nonyl]amino]nonyl]palmitamide		1	4.0336	4.0336	Unknown	3	1	701.627	[M+Na]+	678.639	0.0005132	2.447	MQSXERJGNXZQCC-UHFFFAOYSA-N	O=C(NCCCCCCCCC(=O)NCCCCC(NC)C)CCCCCCCCNC(=O)CCCCCCCCCCCCCCC		5.61e-06	8.94e-07	1.05e-06	8.91e-07	1.13e-06	5.62e-07	8.51e-07	5.16e-07	7.49e-07	6.1e-07	8.41e-06	4.58e-06	1e-06	6.04e-07	8.96e-06	9.3e-07	5.34e-07
E	55	neg_1646	1.341	1	1.1076	control	Simple ID		1	neg	1646	2.304	307.187	[M+FA-H]-	generic	C12H26N2O4	1,2,3,4-tetraoxa-5,6-diazacyclooctadecane		2	2.8234	2.8234	Unknown	3	9	307.187	[M+FA-H]-	262.189	0.0001599	2.539	BUPCVKKOILIQIV-UHFFFAOYSA-N	O1OOCCCCCCCCCCCCNNO1		1.79e-07	9.69e-06	1.32e-05	7.85e-06	1.15e-05	1.57e-05	2.26e-05	2.42e-05	2.36e-05	1.81e-05	2.28e-05	1.07e-05	1.11e-05	2.28e-05	2.06e-05	1.06e-05	1.85e-05
E	542	pos_4316	1.31411	1	1.077	control	Simple ID		2	pos	4316	6.998	381.304	[M+CH3OH+H]+	generic	C19H40O3S	3-(2-hydroxyhexadecylthio)propane-1,2-diol		2	2.1575	2.1575	Unknown	3	4	381.304	[M+CH3OH+H]+	348.27	-0.0007927	1.893	OHSOPRSFJVXGFR-UHFFFAOYSA-N	OCC(O)CSCC(O)CCCCCCCCCCCCCC		2.97e-06	9.13e-06	7.17e-06	7.55e-06	8.64e-06	4.31e-06	3.82e-06	4.47e-06	4.84e-06	4.62e-06	1.7e-05	8.53e-06	6.82e-06	5.58e-06	1.68e-05	7.43e-06	5.99e-06
E	502	pos_3189	1.25644	1	0.96454	control	Simple ID		1	pos	3189	6.941	335.289	[M+H]+	generic	C17H38N2O4	formaldehyde;N-isopropyl-2-methyl-N-methylol-propionamide;N-isopropyl-2-methyl-propionamide;methane		0	1.629	1.629	Unknown	3	1	335.289	[M+H]+	334.283	0.0010341	1.629	WTYCWIWFBLXKOZ-UHFFFAOYSA-N	O=C.O=C(NC(C)C)C(C)C.O=C(N(CO)C(C)C)C(C)C.C		1.2e-06	5.18e-06	4.88e-06	4.98e-06	5.46e-06	6.61e-06	6.76e-06	5.86e-06	6.64e-06	6.3e-06	4.01e-05	1.73e-05	4.67e-06	5.52e-06	3.79e-05	4.72e-06	4.89e-06
E	495	pos_3099	1.15563	1	0.89758	control	Simple ID		1	pos	3099	2.998	331.163	[M+H]+	generic	C14H18N8O2	N-[2-carbamoyl-3-(4-methylpiperazino)phenyl]-2H-tetrazole-5-carboxamide		3	2.3182	2.3182	Unknown	3	15	331.163	[M+H]+	330.155	-0.0008517	2.062	RZOWSAHEQMUBGR-UHFFFAOYSA-N	O=C(N)C=1C(=CC=CC1N2CCN(C)CC2)NC(=O)C=3N=NNN3		6.1e-07	5.95e-05	6.19e-05	1.1e-05	6.46e-05	1.09e-05	1.03e-05	1.12e-05	1.22e-05	1.16e-05	1.11e-06	7.03e-07	9.98e-06	1.31e-05	1.02e-06	5.62e-05	1.34e-05
E	529	pos_4044	1.13526	1	0.84021	control	Simple ID		1	pos	4044	4.756	370.293	[M+NH4]+	generic	C17H32N6O2	4-(1-methyl-4-vinyl-hexa-3,5-dienyl)piperazine-1-carboxylic acid [1-(N'-hydrazinohydrazino)-1-methyl-ethyl] ester		3	2.7537	2.7537	Unknown	3	26	370.293	[M+NH4]+	352.259	-2e-07	2.301	KQZQJMDTVLGQPJ-UHFFFAOYSA-N	O=C(OC(NNNN)(C)C)N1CCN(CC1)C(C)CC=C(C=C)C=C		9.46e-06	3.65e-05	4.17e-05	3.36e-05	3.99e-05	1.01e-05	7.92e-06	8.55e-06	6.37e-06	6.85e-06	1.82e-05	8.81e-06	3.85e-05	7.33e-06	1.91e-05	3.64e-05	6.26e-06
E	706	pos_8528	1.04578	1	0.68962	control	Simple ID		1	pos	8528	11.599	631.591	[M+H]+	generic	C44H74N2	1-ethyl-4-isoamyl-benzene;1-ethyl-4-isobutyl-benzene;(4-isopropylbenzyl)amine;7-methyloctylamine		1	2.1958	2.1958	Unknown	3	3	631.591	[M+H]+	630.585	0.0013768	1.686	GDKHWNRFMMELED-UHFFFAOYSA-N	NCC1=CC=C(C=C1)C(C)C.NCCCCCCC(C)C.C=1C=C(C=CC1CC)CCC(C)C.C=1C=C(C=CC1CC)CC(C)C		1.3e-05	3.86e-06	5.9e-06	3.76e-06	4.4e-06	1.65e-06	1.62e-06	1.55e-06	1.42e-06	1.78e-06	7.49e-06	4.86e-06	3.72e-06	1.24e-06	7.23e-06	3.99e-06	1.48e-06
E	621	pos_6055	1.48287	1	-1.2365	PEF	Simple ID		1	pos	6055	1.686	479.152	[M+H]+	generic	C21H35O4PS3	6-(2,3,4-tritert-amylphenoxy)-1,5,2,3,4,6lambda5-dioxatrithiaphosphorinane 6-oxide		1	2.7821	2.7821	Unknown	3	2	479.152	[M+H]+	478.144	-0.0014143	2.028	BQKPJYBFKYWSHW-UHFFFAOYSA-N	O=P1(OSSSO1)OC2=CC=C(C(=C2C(C)(C)CC)C(C)(C)CC)C(C)(C)CC		1.43e-06	5.66e-06	4.82e-06	6.33e-06	4.6e-06	2.58e-06	2.43e-06	2.8e-06	2.57e-06	2.66e-06	1.8e-06	3.81e-06	8.5e-07	3.6e-06	2.3e-06	8.68e-07	3.46e-06
E	444	pos_2008	1.47094	1	-1.1994	PEF	Simple ID		1	pos	2008	1.862	280.223	[M+H]+	generic	C12H29N3O4	acetaldehyde;methane;N-methylacetamide		1	2.7852	2.7852	Unknown	3	4	280.223	[M+H]+	279.216	-0.0002171	2.37	ZDAGKKGCWVLPBL-UHFFFAOYSA-N	O=CC.O=C(NC)C.O=C(NC)C.O=C(NC)C.C		1.32e-07	8.93e-07	1.12e-06	5.96e-07	1.38e-06	1.55e-06	1.35e-06	1.17e-06	1.52e-06	1.38e-06	1.93e-06	3.96e-06	1.07e-06	1.25e-06	2.02e-06	1.2e-06	1.44e-06
E	186	neg_6362	1.42696	1	-1.0913	PEF	Simple ID		1	neg	6362	11.868	701.649	[M-H]-	generic	C47H82N4	dicyclohexyl-[4-[9-[4-(4-hexahydropyrimidin-2-ylcyclohexyl)-3-methyl-cyclohexyl]-1,2,3,4,4a,4b,5,6,7,8,8a,9a-dodecahydrocarbazol-3-yl]cyclohexyl]amine		2	3.6549	3.6549	Unknown	3	3	701.649	[M-H]-	702.654	-0.0027278	2.679	MOOQOFRHJLYHEA-UHFFFAOYSA-N	N1CCCNC1C2CCC(CC2)C3CCC(N4C5CCCCC5C6CC(CCC46)C7CCC(N(C8CCCCC8)C9CCCCC9)CC7)CC3C		3.04e-07	2.08e-07	2.67e-07	2.8e-07	4.92e-07	9.98e-06	1.07e-05	9.36e-06	1.03e-05	9.78e-06	1.59e-05	3.84e-05	3.9e-07	9.05e-06	1.74e-05	3.47e-07	9.31e-06
E	580	pos_5172	1.20731	1	-0.79399	PEF	Simple ID		1	pos	5172	4.356	425.328	[M+Na]+	generic	C21H46N4OS	5-(dioctylamino)-N'-sulfinamoyl-valeramidine		1	1.8168	1.8168	Unknown	3	7	425.328	[M+Na]+	402.339	0.0006538	1.579	JRVLCKGEGRGNIA-UHFFFAOYSA-N	O=S(N=C(N)CCCCN(CCCCCCCC)CCCCCCCC)N		2.57e-06	7.37e-06	6.58e-06	7.15e-06	6.66e-06	4.22e-06	3.14e-06	3.83e-06	3.47e-06	3.29e-06	5.58e-06	8.57e-06	8.84e-06	3.45e-06	6.01e-06	1.17e-05	3.21e-06
E	750	pos_9912	1.1326	1	-0.69443	PEF	Simple ID		1	pos	9912	10.969	734.629	[M+H]+	generic	C45H83NO6	3,9-dimethyl-9-[4-(methylamino)butanoyloxy]heptadecanedioic acid O1-[(Z)-1-methyldec-2-enyl] ester O17-[(Z)-1-methylnon-2-enyl] ester		1	3.7126	3.7126	Unknown	3	2	734.629	[M+H]+	733.622	0.0003158	2.89	JFASNABHBWDIOS-HOELXUHLSA-N	O=C(OC(C=CCCCCCC)C)CCCCCCCC(OC(=O)CCCNC)(C)CCCCCC(C)CC(=O)OC(C=CCCCCCCC)C		1.53e-06	2.08e-05	2.49e-05	2.3e-05	2.41e-05	4.52e-06	5.85e-06	5.31e-06	5.59e-06	5.78e-06	8.24e-06	1.3e-05	2.43e-05	6.12e-06	7.97e-06	3.4e-05	5.77e-06
*MS/MS spectrum match score: “0” = no fragments, “1” = only one fragment referring to pseudomolecular ion, “2” = one fragment, “3” = two and more fragments.
[truncated: 40 more columns]
