# Supplementary material for: Pulsed Electric Fields Reshape the Malting Barley Metabolome: Insights from UHPLC-HRMS/MS
Source: Molecules. 2025 Oct 1;30(19):3953. doi: 10.3390/molecules30193953 (PMC12525893; doi:10.3390/molecules30193953)
Supplement: Supplementary file 1 [file molecules-30-03953-s001.zip › Candidates of PEF-related biomarkers_Vertical.xlsx]

## Sheet: Vertical_PEF-malting
cluster	selected_feature	PatternHunter (Corelation coef.>abs0.95)	annotation_result	annotation_warning	cluster.size	source	Alignment.ID	Average.Rt.min.	Average.Mz	Adduct.type	level	Formula	Structure	Ontology	MS/MS spec. match score*	Total.score	Final.score	Title	MS1.count	MSMS.count	PRECURSORMZ	PRECURSORTYPE	Theoretical.mass	Mass.error	Formula.score	InChIKey	SMILES	Links
597	pos_12075	1-2-3-4	Simple ID		1	pos	12075	6.591	770.529	[M+H]+	generic	C42H76NO9P	PS(P-18:0/18:3(9Z,12Z,15Z))	1-(1Z-alkenyl),2-acylglycerophosphoserines	2	4.2589	4.2589	Unknown	3	4	770.529	[M+H]+	769.526	0.0035461	2.612	XTMREJZEKABMTB-BROKSYITNA-N	O=C(OC(COC=CCCCCCCCCCCCCCCCC)COP(=O)(O)OCC(N)C(=O)O)CCCCCCCC=CCC=CCC=CCC	LipidMAPS=LMGP03030042
242	neg_399	1-2-3-4	Simple ID		1	neg	399	1.451	165.016	[M-H]-	generic	C4H10N2OS2	(3-amino-2-hydroxy-propyl)carbamodithioic acid	1,2-aminoalcohols	0	1.92	1.92	Unknown	3	1	165.016	[M-H]-	166.023	-2.15e-05	1.92	AHEZFWHPXCMTJQ-UHFFFAOYSA-N	S=C(S)NCC(O)CN
613	pos_12463	1-2-3-4	Simple ID	Other possible annotated peaks for this cluster.	3	pos	12463	7.461	797.518	[M+H]+	generic	C47H72O10	MGDG(20:5(5Z,8Z,11Z,14Z,17Z)/18:4(6Z,9Z,12Z,15Z))	1,2-diacyl-3-O-beta-D-galactosyl-sn-glycerols	3	5.7189	5.7189	Unknown	3	3	797.518	[M+H]+	796.513	0.001425	2.899	SQIQZZJGWUWAFZ-DOECNAEENA-N	O=C(OCC(OC(=O)CCCCC=CCC=CCC=CCC=CCC)COC1OC(CO)C(O)C(O)C1O)CCCC=CCC=CCC=CCC=CCC=CCC	LipidMAPS=LMGL05010016,UNPD=UNPD134837,COCONUT=CNP0340229
405	neg_8110	4-3-2-1	Simple ID		1	neg	8110	4.048	699.505	[M-H]-	generic	C39H72O10	2-(tetradecanoyloxy)-3-{[3,4,5-trihydroxy-6-(hydroxymethyl)oxan-2-yl]oxy}propyl hexadec-9-enoate	1,2-diacyl-3-O-beta-D-galactosyl-sn-glycerols	2	4.718	4.718	Unknown	3	4	699.505	[M-H]-	700.513	7.21e-05	2.963	JAFVMXDCSLRPHA-JQVDLFALNA-N	O=C(OCC(OC(=O)CCCCCCCCCCCCC)COC1OC(CO)C(O)C(O)C1O)CCCCCCCC=CCCCCCC	UNPD=UNPD30204,COCONUT=CNP0260676
402	neg_8080	4-3-2-1	Simple ID	Other possible annotated peaks for this cluster.	3	neg	8080	8.264	697.483	[M-H]-	generic	C39H71O8P	PA(18:1(9Z)/18:2(9Z,12Z))	1,2-diacylglycerol-3-phosphates	3	6.3584	6.3584	Unknown	3	13	697.483	[M-H]-	698.489	-0.0014206	3.283	MVSJLGUSXDKOAR-PKJIHPHSSA-N	O=C(OCC(OC(=O)CCCCCCCC=CCC=CCCCCC)COP(=O)(O)O)CCCCCCCC=CCCCCCCCC	HMDB=HMDB0114927,ChEBI=CHEBI:74563;CHEBI:74849,LipidMAPS=LMGP10010961
404	neg_8108	4-3-2-1	Simple ID		1	neg	8108	8.7	699.498	[M-H]-	generic	C39H73O8P	PA(18:1(9Z)/18:1(9Z))	1,2-diacylglycerol-3-phosphates	3	6.8568	6.8568	Unknown	3	5	699.498	[M-H]-	700.504	-0.0007705	3.614	MHUWZNTUIIFHAS-DSSVUWSHSA-N	O=C(OCC(OC(=O)CCCCCCCC=CCCCCCCCC)COP(=O)(O)O)CCCCCCCC=CCCCCCCCC	HMDB=HMDB0007865;HMDB0031129,ChEBI=CHEBI:74546;CHEBI:60427;CHEBI:83308;CHEBI:83775;CHEBI:134027,YMDB=YMDB01169,FooDB=FDB003140;FDB025057,BMDB=BMDB07865,LipidMAPS=LMGP10010962,ECMDB=ECMDB07865,Serum=HMDB0007865,PubChem=71627209;25245731,PlantCyc=CPD-8268,BLEXP=BLEXPDB00005873088,COCONUT=CNP0081860
576	pos_11500	4-3-2-1	Simple ID		1	pos	11500	3.645	723.493	[M+H]+	generic	C41H71O8P	PA(18:1(9Z)/20:4(5Z,8Z,11Z,14Z))	1,2-diacylglycerol-3-phosphates	2	4.8266	4.8266	Unknown	3	5	723.493	[M+H]+	722.489	0.0025323	2.836	LDECSGZEUCWTGS-XSMDNWERSA-N	O=C(OCC(OC(=O)CCCC=CCC=CCC=CCC=CCCCCC)COP(=O)(O)O)CCCCCCCC=CCCCCCCCC	HMDB=HMDB0114934,ChEBI=CHEBI:74928;CHEBI:75118,LipidMAPS=LMGP10010879
503	pos_10425	1-2-3-4	Simple ID		1	pos	10425	10.263	657.543	[M+H]+	generic	C42H72O5	DG(17:2(9Z,12Z)/22:3(10Z,13Z,16Z)/0:0)[iso2]	1,2-diacylglycerols	0	3.6283	3.6283	Unknown	3	4	657.543	[M+H]+	656.538	0.0022519	2.295	GAYHUEUPLLQEOX-PQVVBICXNA-N	O=C(OCC(OC(=O)CCCCCCCCC=CCC=CCC=CCCCCC)CO)CCCCCCCC=CCC=CCCCC	LipidMAPS=LMGL02010158
166	pos_3305	1-2-3-4	Simple ID	Other possible annotated peaks for this cluster.	76	pos	3305	4.017	318.3	[M+H]+	generic	C18H39NO3	Phytosphingosine	1,3-aminoalcohols	3	6.3709	6.3709	Unknown	3	44	318.3	[M+H]+	317.293	0.0004706	3.352	AERBNCYCJBRYDG-KSZLIROESA-N	OCC(N)C(O)C(O)CCCCCCCCCCCCCC	HMDB=HMDB0004610,KNApSAcK=C00007543,ChEBI=CHEBI:46961;CHEBI:64124;CHEBI:73479,YMDB=YMDB00285;YMDB01101,FooDB=FDB016097;FDB023381;FDB030507,STOFF=STOFF_6808,BMDB=BMDB04610,LipidMAPS=LMSP01030001,PubChem=56927898;122121,PlantCyc=PHYTOSPINGOSINE,UNPD=UNPD168973;UNPD186473;UNPD74655,BLEXP=BLEXPDB00000122121,NPA=NPA004335,COCONUT=CNP0274802
825	pos_4399	1-2-3-4	Simple ID	Other possible annotated peaks for this cluster.	4	pos	4399	4.33	357.192	[M+H]+	generic	C19H24N4O3	N-cyclohexyl-2,10-dioxo-1,9,13-triazatricyclo[9.4.0.0?,?]pentadeca-3,5,7-triene-13-carboxamide	1,4-benzodiazepines	1	4.6007	4.6007	Unknown	3	12	357.192	[M+H]+	356.185	0.0005171	2.983	MVCILDNBNMZSEI-UHFFFAOYSA-N	O=C(NC1CCCCC1)N2CCN3C(=O)C=4C=CC=CC4NC(=O)C3C2	COCONUT=CNP0031309
422	neg_8477	4-3-2-1	Simple ID		1	neg	8477	6.451	727.492	[M-H]-	generic	C40H73O9P	1-tetradecanoyl-2-(8-[3]-ladderane-octanyl)-sn-glycero-3-phospho-(1'-sn-glycerol)	1-acyl,2-alkylglycerophosphoglycerols	2	4.1675	4.1675	Unknown	3	7	727.492	[M-H]-	728.499	-0.0004559	2.635	MWPDWUVBMJGEIM-AFPSHOPNNA-N	O=C(OCC(OCCCCCCCCC1CCC2C(C1)C3C4CCC4C23)COP(=O)(O)OCC(O)CO)CCCCCCCCCCCCC	LipidMAPS=LMGP04110001
83	neg_6015	4-3-2-1	Simple ID	Other possible annotated peaks for this cluster.	127	neg	6015	4.852	566.346	[M+FA-H]-	generic	C26H52NO7P	LysoPC(18:1(9Z))	1-acyl-sn-glycero-3-phosphocholines	3	6.8009	6.8009	Unknown	3	16	566.346	[M+FA-H]-	521.348	0.0008422	3.529	YAMUFBLWGFFICM-PTGWMXDISA-N	O=C(OCC(O)COP(=O)([O-])OCC[N+](C)(C)C)CCCCCCCC=CCCCCCCCC	HMDB=HMDB0002815,ChEBI=CHEBI:28610;CHEBI:72589,YMDB=YMDB01190;YMDB01810,FooDB=FDB005287;FDB023066,BMDB=BMDB02815,LipidMAPS=LMGP01050030;LMGP01050032;LMGP01050114,Feces=HMDB0002815,Serum=HMDB0002815,UNPD=UNPD65944,BLEXP=BLEXPDB00016081932;BLEXPDB00005313986;BLEXPDB00005313988,COCONUT=CNP0152025
207	neg_2702	1-2-3-4	Double ID		3	neg	2702	3.352	347.221	[M-H]-	generic	C21H32O4	3a,21-Dihydroxy-5b-pregnane-11,20-dione	21-hydroxysteroids	1	5.5346	5.5346	Unknown	3	3	347.221	[M-H]-	348.23	0.0014831	2.977	XWYBFXIUISNTQG-XPYNSANSSA-N	O=C(CO)C1CCC2C3CCC4CC(O)CCC4(C)C3C(=O)CC12C	HMDB=HMDB0006755,ChEBI=CHEBI:1690,SMPDB=PW_C002908,FooDB=FDB024059,BMDB=BMDB06755,LipidMAPS=LMST02030199,PubChem=440698,UNPD=UNPD1405;UNPD190826;UNPD34033;UNPD58580;UNPD74109,BLEXP=BLEXPDB00000223684,COCONUT=CNP0235307
147	neg_5454	1-2-3-4	Simple ID	Other possible annotated peaks for this cluster.	2	neg	5454	5.197	526.292	[M-H]-	generic	C27H46NO7P	LysoPE(0:0/22:5(4Z,7Z,10Z,13Z,16Z))	2-acyl-sn-glycero-3-phosphoethanolamines	2	5.8564	5.8564	Unknown	3	9	526.292	[M-H]-	527.301	0.001813	3.419	ZMHRXVSSWJALGN-GOGKNFEWSA-N	O=C(OC(CO)COP(=O)(O)OCCN)CCC=CCC=CCC=CCC=CCC=CCCCCC	HMDB=HMDB0011494,FooDB=FDB028210,BMDB=BMDB11494,LipidMAPS=LMGP02050058,COCONUT=CNP0001949
77	neg_6478	1-2-3-4	Simple ID	Other possible annotated peaks for this cluster.	209	neg	6478	1.047	595.298	[M+FA-H]-	generic	C28H38N8O4	Hordatine A	2-arylbenzofuran flavonoids	3	6.7164	6.7164	Unknown	3	15	595.298	[M+FA-H]-	550.302	0.0021042	3.422	KVYNYRIOAYQBFK-WSHNJGOUNA-N	O=C(C=CC1=CC=C2OC(C3=CC=C(O)C=C3)C(C(=O)NCCCCNC(=N)N)C2=C1)NCCCCNC(=N)N	KNApSAcK=C00001415,ChEBI=CHEBI:5762,PubChem=46173494,PlantCyc=CPD-12232,UNPD=UNPD172507;UNPD25621;UNPD40004,COCONUT=CNP0116168
80	pos_2660	1-2-3-4	Simple ID	Other possible annotated peaks for this cluster.	255	pos	2660	0.913	291.163	[M+2H]2+	generic	C29H40N8O5	Hordatine B	2-arylbenzofuran flavonoids	3	5.9818	5.9818	Unknown	3	112	291.163	[M+2H]2+	580.312	0.0009193	3.23	LRLXAXGCQUOKIO-WDZFZDKYNA-N	O=C(C=CC=1C=C(OC)C=2OC(C3=CC=C(O)C=C3)C(C(=O)NCCCCNC(=N)N)C2C1)NCCCCNC(=N)N	HMDB=HMDB0030459,KNApSAcK=C00001416,ChEBI=CHEBI:5763,FooDB=FDB002328,UNPD=UNPD52334;UNPD80658,COCONUT=CNP0233922
1118	pos_9441	4-3-2-1	Simple ID		1	pos	9441	0.938	611.153	[M+H]+	generic	C34H26O11	4-hydroxy-7-(4-hydroxy-3-methoxyphenyl)-3-(2-hydroxy-4,6-dimethoxybenzoyl)-2-(4-methoxyphenyl)-5H-furo[3,2-g]chromen-5-one	2-arylbenzofuran flavonoids	3	4.979	4.979	Unknown	3	6	611.153	[M+H]+	610.148	0.0013881	2.987	YVKBAIVWGBQUTQ-UHFFFAOYSA-N	O=C1C=C(OC=2C=C3OC(C=4C=CC(OC)=CC4)=C(C(=O)C5=C(O)C=C(OC)C=C5OC)C3=C(O)C12)C=6C=CC(O)=C(OC)C6	UNPD=UNPD52193,COCONUT=CNP0160561
261	neg_4407	4-3-2-1	Simple ID		1	neg	4407	3.684	455.241	[M-H]-	generic	C23H32N6O4	1-[[(2R,3R)-5-[(2S)-1-hydroxypropan-2-yl]-3-methyl-6-oxo-8-(5-pyrimidinyl)-3,4-dihydro-2H-pyrido[2,3-b][1,5]oxazocin-2-yl]methyl]-1-methyl-3-propan-2-ylurea	Alkyl aryl ethers	3	4.5602	4.5602	Unknown	3	4	455.241	[M-H]-	456.249	0.0006271	2.692	LAMQXQQGALMYJX-FTYGNFIWNA-N	O=C(NC(C)C)N(C)CC1OC2=NC=C(C=C2C(=O)N(CC1C)C(C)CO)C3=CN=CN=C3	ChEBI=CHEBI:109870;CHEBI:109916;CHEBI:109934;CHEBI:109951;CHEBI:110010;CHEBI:110060;CHEBI:110068
52	pos_7697	4-3-2-1	Simple ID		124	pos	7697	4.398	520.346	[M+H]+	generic	C22H45N7O7	2-[(2R,3R,6S)-2-[(1R,2S,3S,4R,6S)-4,6-diamino-3-[(3R,4R,5R)-3,5-dihydroxy-5-methyl-4-(methylamino)tetrahydropyran-2-yl]oxy-2-hydroxy-cyclohexoxy]-6-[1-(methylamino)ethyl]tetrahydropyran-3-yl]guanidine	Aminocyclitol glycosides	3	3.0801	3.0801	Unknown	3	177	520.346	[M+H]+	519.338	-0.0002768	2.484	GEKHQVFXSOIXGF-QXRPEJGYSA-N	OC1C(OCC(O)(C)C1NC)OC2C(O)C(OC3OC(CCC3N=C(N)N)C(NC)C)C(N)CC2N
862	pos_4515	4-3-2-1	Simple ID	Other possible annotated peaks for this cluster.	2	pos	4515	3.279	362.264	[M+Na]+	generic	C16H33N7O	N-[2-(diethylamino)ethyl]-N-ethyl-2-[5-[[isopropyl(methyl)amino]methyl]tetrazol-1-yl]acetamide	Aralkylamines	0	1.795	1.795	Unknown	3	3	362.264	[M+Na]+	339.275	7.94e-05	1.795	QGLZNFQDPHNNOV-UHFFFAOYSA-N	O=C(N(CC)CCN(CC)CC)CN1N=NN=C1CN(C)C(C)C
844	pos_2975	1-2-3-4	Simple ID		1	pos	2975	4.915	304.262	[M+H]+	generic	C20H33NO	5-(pentadec-6-en-1-yl)-1H-pyrrole-2-carbaldehyde	Aryl-aldehydes	3	5.0418	5.0418	Unknown	3	8	304.262	[M+H]+	303.256	0.0011911	2.784	CTSCBBDCQWLNNO-MDZDMXLPSA-N	O=CC1=CC=C(N1)CCCCCC=CCCCCCCCC	UNPD=UNPD174241,COCONUT=CNP0429766
183	pos_4648	1-2-3-4	Simple ID	Other possible annotated peaks for this cluster.	68	pos	4648	2.924	365.315	[M+H]+	generic	C22H40N2O2	2,2,4,4-tetramethyl-7-oxa-3,20-diazadispiro[5.1.11???.2???]henicosan-21-one	Azaspirodecane derivatives	3	4.8298	4.8298	Unknown	3	183	365.315	[M+H]+	364.309	0.001655	2.79	IVVLFHBYPHTMJU-UHFFFAOYSA-N	OC1=NC2(OC13CC(NC(C)(C)C3)(C)C)CCCCCCCCCCC2	STOFF=STOFF_8332
1066	pos_8376	1-2-3-4	Simple ID		1	pos	8376	9.7	561.485	[M+H]+	generic	C36H64O4	2beta-methylbacteriohopane-32,33,34,35-tetrol	Bacteriohopanoids	0	3.4153	3.4153	Unknown	3	2	561.485	[M+H]+	560.48	0.002537	1.832	PUIJQPKZJCMHTP-CDCGZTAOSA-N	OCC(O)C(O)C(O)CCC(C)C1CCC2(C)C1CCC3(C)C2CCC4C5(C)CC(C)CC(C)(C)C5CCC43C	ChEBI=CHEBI:132469,LipidMAPS=LMPR04000010,PubChem=42608317,COCONUT=CNP0081937
819	pos_4832	1-2-3-4	Simple ID	Other possible annotated peaks for this cluster.	2	pos	4832	5.525	372.183	[M+H]+	generic	C18H29NO5S	4-[(4-methanesulfonylphenoxy)methyl]-4-{[(2-methylpropyl)amino]methyl}cyclopentane-1,2-diol	Benzenesulfonyl compounds	2	4.7121	4.7121	Unknown	3	7	372.183	[M+H]+	371.177	0.0005205	3.21	RXBLDJHONVYQDI-UHFFFAOYSA-N	O=S(=O)(C1=CC=C(OCC2(CNCC(C)C)CC(O)C(O)C2)C=C1)C	COCONUT=CNP0046165
213	neg_3791	1-2-3-4	Simple ID	Other possible annotated peaks for this cluster.	5	neg	3791	6.887	417.303	[M-H]-	generic	C26H42O4	n-Octyl n-decyl phthalate	Benzoic acid esters	2	4.5748	4.5748	Unknown	3	10	417.303	[M-H]-	418.308	-0.0020666	2.618	LVAGMBHLXLZJKZ-UHFFFAOYSA-N	O=C(OCCCCCCCC)C=1C=CC=CC1C(=O)OCCCCCCCCCC	T3DB=T3D3658,UNPD=UNPD82438,COCONUT=CNP0174112
842	pos_2909	4-3-2-1	Simple ID		1	pos	2909	1.884	301.101	[M+H]+	generic	C24H12	coronene	Benzopyrenes	0	4.0157	4.0157	Unknown	3	2	301.101	[M+H]+	300.094	7.68e-05	2.349	VPUGDVKSAQVFFS-UHFFFAOYSA-N	C1=CC2=CC=C3C=CC4=CC=C5C=CC6=CC=C1C=7C2=C3C4=C5C67	ChEBI=CHEBI:29863,T3DB=T3D0624,STOFF=STOFF_10487,UNPD=UNPD53664,BLEXP=BLEXPDB00000009115,COCONUT=CNP0297925
274	neg_4797	1-2-3-4	Simple ID	Other possible annotated peaks for this cluster.	2	neg	4797	5.631	479.338	[M-H]-	generic	C28H48O6	Brassinolide	Brassinolides and derivatives	0	4.7017	4.7017	Unknown	3	5	479.338	[M-H]-	480.345	-0.0005872	2.785	IXVMHGVQKLDRKH-SFBQOYKCNA-N	O=C1OCC2C3CCC(C(C)C(O)C(O)C(C)C(C)C)C3(C)CCC2C4(C)CC(O)C(O)CC14	HMDB=HMDB0034081;HMDB0041130,KNApSAcK=C00000176;C00000180,ChEBI=CHEBI:27722;CHEBI:28277,FooDB=FDB012340;FDB021012,LipidMAPS=LMST01140001;LMST01140002,PubChem=25202517;115196,PlantCyc=CPD-11835;CPD-697,UNPD=UNPD173459;UNPD35634;UNPD60247;UNPD7445,BLEXP=BLEXPDB00000003239,COCONUT=CNP0333296
820	pos_4380	1-2-3-4	Simple ID	Other possible annotated peaks for this cluster.	5	pos	4380	2.997	357.181	[M+2H]2+	generic	C39H52O12	(6-{[3a-hydroxy-9a,11a-dimethyl-1-(5-oxo-2,5-dihydrofuran-3-yl)-hexadecahydro-1H-cyclopenta[a]phenanthren-7-yl]oxy}-3,4,5-trihydroxyoxan-2-yl)methyl 3-(4-hydroxy-3-methoxyphenyl)prop-2-enoate	Cardenolide glycosides and derivatives	3	4.4654	4.4654	Unknown	3	17	357.181	[M+2H]2+	712.346	-0.00157	2.615	OQQLWHSEFACXNN-FMDJUPSGNA-N	O=C(OCC1OC(OC2CCC3(C)C(CCC4C3CCC5(C)C(C6=CC(=O)OC6)CCC45O)C2)C(O)C(O)C1O)C=CC7=CC=C(O)C(OC)=C7	UNPD=UNPD34058;UNPD35131;UNPD214020;COCONUT=CNP0333942
23	neg_3851	1-2-3-4	Simple ID	Other possible annotated peaks for this cluster.	212	neg	3851	0.793	422.168	[M-H]-	generic	C17H29NO11	Neolinustatin	Cyanogenic glycosides	0	4.8691	4.8691	Unknown	3	9	422.168	[M-H]-	423.174	-0.0009157	3.006	WOSYVGNDRYBQCQ-UHFFFAOYNA-N	N#CC(OC1OC(COC2OC(CO)C(O)C(O)C2O)C(O)C(O)C1O)(C)CC	HMDB=HMDB0038482,KNApSAcK=C00001450,ChEBI=CHEBI:7506,FooDB=FDB017846,PubChem=119533,PlantCyc=CPD-14596,UNPD=UNPD104282;UNPD97308,BLEXP=BLEXPDB00000119533,COCONUT=CNP0226348
229	neg_6592	1-2-3-4	Simple ID		9	neg	6592	6.541	601.425	[M-H]-	generic	C40H58O4	Oryzanol A	Cycloartanols and derivatives	2	5.1011	5.1011	Unknown	3	2	601.425	[M-H]-	602.434	0.0015339	2.75	FODTZLFLDFKIQH-GHRIWEEINA-N	O=C(OC1CCC23CC43CCC5(C)C(CCC5(C)C4CCC2C1(C)C)C(C)CCC=C(C)C)C=CC6=CC=C(O)C(OC)=C6	HMDB=HMDB0035891,ChEBI=CHEBI:32345;CHEBI:69436,FooDB=FDB005790;FDB014675,UNPD=UNPD30968;UNPD38340;UNPD65496,BLEXP=BLEXPDB00000089468;BLEXPDB00134693151,COCONUT=CNP0177221
530	pos_10861	1-2-3-4	Simple ID		1	pos	10861	12.403	683.559	[M+H]+	generic	C39H74N2O7	(5S)-6-[(3S)-1-amino-14-methyl-1-oxopentadecan-3-yl]oxy-5-[[(3S)-3-hydroxy-15-methylhexadecanoyl]amino]-6-oxohexanoic acid	Depsipeptides	1	5.7166	5.7166	Unknown	3	2	683.559	[M+H]+	682.55	-0.0019208	3.354	BSNMYXPQSLGSDY-SISBTQTPNA-N	O=C(O)CCCC(NC(=O)CC(O)CCCCCCCCCCCC(C)C)C(=O)OC(CC(=O)N)CCCCCCCCCCC(C)C	KNApSAcK=C00016074,UNPD=UNPD149514,NPA=NPA005212,COCONUT=CNP0233004
517	pos_10707	1-2-3-4	Simple ID	Other possible annotated peaks for this cluster.	4	pos	10707	10.818	673.585	[M+H]+	generic	C38H72N8O2	[4-(diisopropylamino)-6-[8-[4-(diisopropylamino)-6-diisopropyliminio-1,3,5-oxadiazin-2-yl]octyl]-1,3,5-oxadiazin-2-ylidene]-diisopropyl-ammonium	Dialkylarylamines	2	2.5708	2.5708	Unknown	3	5	673.585	[M+H]+	672.578	-0.0001	2.349	PYARDHSQXBFZDW-UHFFFAOYSA-N	N1=C(N=C(OC1=[N+](C(C)C)C(C)C)CCCCCCCCC2=NC(=NC(O2)=[N+](C(C)C)C(C)C)N(C(C)C)C(C)C)N(C(C)C)C(C)C
60	pos_5737	1-2-3-4	Simple ID	Other possible annotated peaks for this cluster.	181	pos	5737	1.691	411.188	[M+H]+	generic	C19H22N8O3	N-(cyclopropylmethyl)-6-{5-[4-(1H-1,2,4-triazol-1-yl)phenoxy]-1H-1,2,3,4-tetrazol-1-yl}-hexahydrofuro[3,2-b]furan-3-amine	Diarylethers	3	5.2203	5.2203	Unknown	3	8	411.188	[M+H]+	410.181	0.001163	3.456	XMGIGEPJESJQPF-UHFFFAOYSA-N	N=1N=C(OC2=CC=C(C=C2)N3N=CN=C3)N(N1)C4COC5C4OCC5NCC6CC6	COCONUT=CNP0267697
312	neg_6060	1-2-3-4	Simple ID		1	neg	6060	2.556	570.239	[M-H]-	generic	C28H37N5O6S	N-[[(8S,9R)-6-[(2R)-1-hydroxypropan-2-yl]-8-methyl-5-oxo-10-oxa-1,6,14,15-tetrazabicyclo[10.3.0]pentadeca-12,14-dien-9-yl]methyl]-N-methyl-4-phenoxybenzenesulfonamide	Diphenylethers	2	5.0086	5.0086	Unknown	3	6	570.239	[M-H]-	571.246	0.0005785	3.188	QEXGJGRYUGYWJV-MALWQNOFNA-N	O=C1N(CC(C)C(OCC2=CN=NN2CCC1)CN(C)S(=O)(=O)C3=CC=C(OC=4C=CC=CC4)C=C3)C(C)CO	ChEBI=CHEBI:95596;CHEBI:96583;CHEBI:113303;CHEBI:113328;CHEBI:113378;CHEBI:113494
893	pos_4379	1-2-3-4	Simple ID		1	pos	4379	2.789	357.181	[M+2H]2+	generic	C39H52O12	Reveromycin L	Diterpene glycosides	3	4.4935	4.4935	Unknown	3	27	357.181	[M+2H]2+	712.346	-0.00157	2.642	LNZFLZHLOUDDQJ-FUFSVCCCNA-N	O=C(O)C=CC(C)C(O)C=CC(=CCC1OC2(OC(C=CC(=CC(=O)O)C)C(OC(=O)C3=COC(=C3)C(=O)O)(CCCCC)CC2)CCC1C)C	UNPD=UNPD108214,NPA=NPA004442,COCONUT=CNP0246570
558	pos_9644	1-2-3-4	Simple ID		2	pos	9644	6.324	619.42	[M+H]+	generic	C36H58O8	Lansioside B	Diterpene glycosides	2	5.6821	5.6821	Unknown	3	4	619.42	[M+H]+	618.413	0.0001453	3.403	LESZSAQXPRFCAF-UHFFFAOYNA-N	O=C(O)CCC1(C)C(C(=C)C)CC=C(C)C1CCC2C(=C)CCC3C(C)(C)C(OC4OC(CO)C(O)C(O)C4O)CCC23C	HMDB=HMDB0035102,KNApSAcK=C00035125,FooDB=FDB013731,UNPD=UNPD143474,COCONUT=CNP0202578
488	pos_8777	1-2-3-4	Simple ID	Other possible annotated peaks for this cluster.	2	pos	8777	9.957	581.42	[M+H]+	generic	C37H56O5	4-[5-(decanoyloxy)-3-methylpent-3-en-1-yl]-8-(hydroxymethyl)-4a,8-dimethyl-3-methylidene-decahydronaphthalen-1-yl benzoate	Diterpenoids	0	3.6927	3.6927	Unknown	3	2	581.42	[M+H]+	580.413	0.0003513	2.276	DVTBQLUPMALXTE-ZBJVKUIASA-N	O=C(OC1CC(=C)C(CCC(=CCOC(=O)CCCCCCCCC)C)C2(C)CCCC(C)(CO)C12)C=3C=CC=CC3	UNPD=UNPD225074,COCONUT=CNP0119406
315	neg_6116	1-2-3-4	Simple ID	Other possible annotated peaks for this cluster.	2	neg	6116	6.357	573.453	[M-H]-	generic	C36H62O5	6-hydroxy-2-[7-hydroxy-2-(hydroxymethyl)-7-methyl-3-methylidenecyclonon-5-en-1-yl]-6-methylhepta-2,4-dien-1-yl hexadecanoate	Fatty acid esters	3	4.8776	4.8776	Unknown	3	10	573.453	[M-H]-	574.46	-0.0007514	2.962	SUBWVOBZIURZEK-WJDQJRCHNA-N	O=C(OCC(=CC=CC(O)(C)C)C1CCC(O)(C=CCC(=C)C1CO)C)CCCCCCCCCCCCCCC	UNPD=UNPD155139,COCONUT=CNP0289786
554	pos_11175	1-2-3-4	Simple ID		1	pos	11175	11.228	701.593	[M+H]+	generic	C41H80O8	Crasseride 2a	Fatty acid esters	2	4.7465	4.7465	Unknown	3	4	701.593	[M+H]+	700.585	-0.000104	2.529	ODUONVVMXIWFRQ-YPYLQYFCNA-N	O=C(OC(COCCCCCCCCCC(C)CCCCCC)COC1C(O)C(O)C(O)C1O)CCCCCCCC(C)CCCCCC	LipidMAPS=LMGL00000123,UNPD=UNPD122995,COCONUT=CNP0167294
13	pos_13254	1-2-3-4	Simple ID	Other possible annotated peaks for this cluster.	117	pos	13254	9.557	852.656	[M+Na]+	generic	C47H91NO10	N-(3,4-dihydroxy-14-methyl-1-{[3,4,5-trihydroxy-6-(hydroxymethyl)oxan-2-yl]oxy}hexadecan-2-yl)-2-hydroxytetracos-15-enamide	Fatty acyl glycosides of mono- and disaccharides	1	5.8063	5.8063	Unknown	3	11	852.656	[M+Na]+	829.664	-0.0027812	2.731	DNZHIZSBSSCHEK-VGTGLZELNA-N	O=C(NC(COC1OC(CO)C(O)C(O)C1O)C(O)C(O)CCCCCCCCCC(C)CC)C(O)CCCCCCCCCCCCC=CCCCCCCCC	UNPD=UNPD151115,COCONUT=CNP0129056
531	pos_10862	1-2-3-4	Simple ID		1	pos	10862	12.293	683.575	[M+H]+	generic	C48H74O2	octatetraconta-4,21,27,45-tetraen-1,12,15,47-tetrayne-3,14-diol	Fatty alcohols	0	3.8497	3.8497	Unknown	3	3	683.575	[M+H]+	682.569	0.0013581	2.433	XBSDXXMNTSGICB-NDALXXNYNA-N	C#CC=CCCCCCCCCCCCCCCCCC=CCCCCC=CCCCCC#CC(O)C#CCCCCCCC=CC(O)C#C	UNPD=UNPD156519,COCONUT=CNP0128271
987	pos_673	1-2-3-4	Simple ID		1	pos	673	2.873	185.118	[M+H]+	generic	C10H16O3	Streptenol C	Fatty alcohols	2	5.8029	5.8029	Unknown	3	2	185.118	[M+H]+	184.11	-0.0008792	3.291	HEBWYFWQEUKRPQ-ZLHXYUNINA-N	O=C(C=CC=CC)CC(O)CCO	KNApSAcK=C00017116,UNPD=UNPD111710,NPA=NPA020658,COCONUT=CNP0265618
180	neg_3375	4-3-2-1	Simple ID	Other possible annotated peaks for this cluster.	55	neg	3375	2.744	387.276	[M-H]-	generic	C21H40O6	1,18-dimethyl 9-hydroxy-10-methoxyoctadecanedioate	Fatty alcohols	3	5.7206	5.7206	Unknown	3	6	387.276	[M-H]-	388.282	-0.0007875	3.3	BJCDRXBSMHOVFY-PVIFGLDDNA-N	O=C(OC)CCCCCCCC(O)C(OC)CCCCCCCC(=O)OC	UNPD=UNPD82400,COCONUT=CNP0189873
839	pos_2874	1-2-3-4	Simple ID		1	pos	2874	4.235	299.198	[M+H]+	generic	C15H26N2O4	N-cyclopropyl-2-(6-hydroxy-5-{[(propan-2-yl)amino]methyl}-hexahydrofuro[3,2-b]furan-2-yl)acetamide	Furofurans	2	4.271	4.271	Unknown	3	7	299.198	[M+H]+	298.189	-0.0013662	2.719	LZKVMAABOQJVTL-UHFFFAOYSA-N	O=C(NC1CC1)CC2OC3C(OC(CNC(C)C)C3O)C2	COCONUT=CNP0181405
797	pos_2160	1-2-3-4	Simple ID	Other possible annotated peaks for this cluster.	2	pos	2160	4.845	276.154	[M+H]+	generic	C11H21N3O5	Epsilon-(gamma-Glutamyl)-lysine	Glutamine and derivatives	0	4.5093	4.5093	Unknown	3	13	276.154	[M+H]+	275.148	0.0009972	2.926	JPKNLFVGUZRHOB-YUMQZZPRSA-N	O=C(O)C(N)CCC(=O)NCCCCC(N)C(=O)O	HMDB=HMDB0003869,ChEBI=CHEBI:88494;CHEBI:133752,FooDB=FDB023239,BMDB=BMDB03869,CSF=HMDB0003869,Serum=HMDB0003869,BLEXP=BLEXPDB00006427014,COCONUT=CNP0018377
1106	pos_9218	4-3-2-1	Simple ID		1	pos	9218	12.388	601.513	[M+H]+	generic	C30H64N8O4	(2S)-2-[[4-[4-[4-[4-(ethylamino)butylamino]butylamino]butylamino]butylamino]methoxyamino]-N-[(1S)-1-formyl-3-methyl-butyl]glutaramide	Glutamine and derivatives	1	2.7868	2.7868	Unknown	3	7	601.513	[M+H]+	600.505	-0.000471	2.41	QJIIOUZKZQOBDP-NSOVKSMOSA-N	O=CC(NC(=O)C(NOCNCCCCNCCCCNCCCCNCCCCNCC)CCC(=O)N)CC(C)C
121	neg_11030	1-2-3-4	Simple ID		1	neg	11030	7.11	1048.79	[M-H]-	generic	C57H111NO15	N-(1-((4-((5-(1,2-dihydroxyethyl)-3,4-dihydroxytetrahydrofuran-2-yl)oxy)-3,5-dihydroxy-6-(hydroxymethyl)tetrahydro-2H-pyran-2-yl)oxy)-3,4-dihydroxyhenicosan-2-yl)-2-hydroxytetracosanamide	Glycosphingolipids	2	6.0304	6.0304	Unknown	3	6	1048.79	[M-H]-	1049.8	-0.0029046	3.194	IGGHJGYOVJDIHJ-UHFFFAOYSA-N	O=C(NC(COC1OC(CO)C(O)C(OC2OC(C(O)CO)C(O)C2O)C1O)C(O)C(O)CCCCCCCCCCCCCCCCC)C(O)CCCCCCCCCCCCCCCCCCCCCC	COCONUT=CNP0434224
19	pos_13444	1-2-3-4	Simple ID	Other possible annotated peaks for this cluster.	163	pos	13444	9.807	866.667	[M+Na]+	generic	C48H93NO10	Catacerebroside B	Glycosphingolipids	1	6.1346	6.1346	Unknown	3	11	866.667	[M+Na]+	843.68	0.0017689	2.885	NUBWPJRCBFPJEK-XDHDXDKNNA-N	O=C(NC(COC1OC(CO)C(O)C(O)C1O)C(O)C(O)CCCCCCCCCCCCCC)C(O)CCCCCCCCCCCCCCC=CCCCCCC	KNApSAcK=C00044615,UNPD=UNPD90056,NPA=NPA015463,COCONUT=CNP0211680
872	pos_3789	1-2-3-4	Simple ID		1	pos	3789	2.997	337.176	[M+H]+	generic	C17H24N2O5	N-[2-(benzyloxy)-5-acetamido-4-hydroxy-6-methyloxan-3-yl]acetamide	Hexoses	0	4.0687	4.0687	Unknown	3	6	337.176	[M+H]+	336.169	-1.7e-06	2.652	BPWWEBGSEQVPKN-ONOOOVMHNA-N	O=C(NC1C(OCC=2C=CC=CC2)OC(C)C(NC(=O)C)C1O)C	UNPD=UNPD68410,COCONUT=CNP0310505
766	pos_15327	4-3-2-1	Simple ID		1	pos	15327	3.55	1029.6	[2M+Na]+	generic	C32H41NO4	Phomopsichalasin	Isoindolones	0	4.2473	4.2473	Unknown	3	2	1029.6	[2M+Na]+	503.304	-0.0001051	2.664	AEKBQYOSHUYACR-HUBYWGRONA-N	O=C1NC(O)(CC2=CC=C(O)C=C2)C3C(C(=CC4(C)C5C(=CC6(C)CC(C)CCC6C5C(=O)C134)C)C)C	KNApSAcK=C00000492,UNPD=UNPD77830;UNPD97320,NPA=NPA002489;NPA020002,COCONUT=CNP0313162
160	neg_1519	4-3-2-1	Simple ID		1	neg	1519	1.787	269.027	[M-H]-	generic	C7H14N2O5S2	2-amino-3-{[(2-amino-2-carboxyethanesulfinyl)methyl]sulfanyl}propanoic acid	L-cysteine-S-conjugates	0	4.4867	4.4867	Unknown	3	2	269.027	[M-H]-	270.034	0.0005371	3.07	TYJNCSRAIYEKGP-MHXUQQKNNA-N	O=C(O)C(N)CSCS(=O)CC(N)C(=O)O	UNPD=UNPD178859,COCONUT=CNP0152917
308	neg_5909	1-2-3-4	Simple ID		1	neg	5909	8.57	559.434	[M-H]-	generic	C35H60O5	DG(14:1(9Z)/18:3(9Z,12Z,15Z)/0:0)	Lineolic acids and derivatives	3	6.1026	6.1026	Unknown	3	6	559.434	[M-H]-	560.444	0.0026986	3.215	VMPFJVBUSSLDKJ-UKRSEQBJSA-N	O=C(OCC(OC(=O)CCCCCCCC=CCC=CCC=CCC)CO)CCCCCCCC=CCCCC	HMDB=HMDB0007047,FooDB=FDB024241,BMDB=BMDB07047,LipidMAPS=LMGL02010410,COCONUT=CNP0050440
795	pos_2135	1-2-3-4	Simple ID		1	pos	2135	5.742	275.199	[M+H-2H2O]+	generic	C18H30O4	(9S,10E,12Z,15Z)-9-hydroperoxyoctadeca-10,12,15-trienoic acid	Lineolic acids and derivatives	2	4.0298	4.0298	Unknown	3	5	275.199	[M+H-2H2O]+	310.214	0.0011565	2.016	RWKJTIHNYSIIHW-MEBVTJQTSA-N	O=C(O)CCCCCCCC(OO)C=CC=CCC=CCC	ChEBI=CHEBI:60961;CHEBI:60962;CHEBI:63237;CHEBI:63238;CHEBI:63239;CHEBI:63241,LipidMAPS=LMFA02000018;LMFA02000108,PubChem=49852426;6450029,PlantCyc=CPD-8678,BLEXP=BLEXPDB00006450029,COCONUT=CNP0346715
808	pos_2257	1-2-3-4	Simple ID	Other possible annotated peaks for this cluster.	2	pos	2257	8.606	277.216	[M+H]+	generic	C18H28O2	Stearidonic acid	Lineolic acids and derivatives	2	5.3761	5.3761	Unknown	3	5	277.216	[M+H]+	276.209	6.6e-06	3.198	JIWBIWFOSCKQMA-LTKCOYKYSA-N	O=C(O)CCCCC=CCC=CCC=CCC=CCC	HMDB=HMDB0006547,KNApSAcK=C00000405,ChEBI=CHEBI:32389;CHEBI:77222,SMPDB=PW_C002804,FooDB=FDB002942;FDB004289;FDB004293,BMDB=BMDB06547,LipidMAPS=LMFA01030169;LMFA01030357,Feces=HMDB0006547,Serum=HMDB0006547,PubChem=25245840;5312508,PlantCyc=CPD-12653,UNPD=UNPD1973;UNPD25743;UNPD61521;UNPD228681,BLEXP=BLEXPDB00000163841,COCONUT=CNP0156231
30	pos_10261	1-2-3-4	Simple ID		107	pos	10261	9.027	648.555	[M+Na]+	generic	C38H75NO5	Asteriaceramide A	Long-chain ceramides	1	5.0488	5.0488	Unknown	3	3	648.555	[M+Na]+	625.565	-0.0009548	2.744	NMJATLITVAZZIR-CHMRVKKNNA-N	O=C(NC(CO)C(O)C(O)CCCCCCCCC=CCCCCCCCC)C(O)CCCCCCCCCCCCCC	KNApSAcK=C00041363,UNPD=UNPD1424,COCONUT=CNP0419795
64	neg_1697	1-2-3-4	Simple ID	Other possible annotated peaks for this cluster.	175	neg	1697	6.109	281.249	[M-H]-	generic	C18H34O2	Oleic acid	Long-chain fatty acids	1	7.8204	7.8204	Unknown	3	1	281.25	[M-H]-	282.256	-0.0008961	3.866	ZQPPMHVWECSIRJ-KTKRTIGZSA-N	O=C(O)CCCCCCCC=CCCCCCCCC	HMDB=HMDB0000207;HMDB0000573;HMDB0062703,KNApSAcK=C00001232,ChEBI=CHEBI:16196;CHEBI:27997;CHEBI:30823;CHEBI:30825;CHEBI:36021;CHEBI:132944,DrugBank=DB04224,YMDB=YMDB00131,T3DB=T3D4802,FooDB=FDB002951;FDB009969;FDB012858;FDB021621;FDB031070,NANPDB=NANPDB_79;NANPDB_722;NANPDB_2336;NANPDB_4156;NANPDB_4236;NANPDB_4523;NANPDB_4834;NANPDB_5443,STOFF=STOFF_190;STOFF_717,BMDB=BMDB00207;BMDB00573,LipidMAP…
168	neg_2376	1-2-3-4	Simple ID	Other possible annotated peaks for this cluster.	181	neg	2376	3.871	325.239	[M-H]-	generic	C19H34O4	Avocadyne 4-acetate	Long-chain fatty alcohols	2	5.9291	5.9291	Unknown	3	9	325.239	[M-H]-	326.246	-0.0003669	3.313	FHGZOCAZNHYWAL-UHFFFAOYNA-N	O=C(OC(CCCCCCCCCCCC#C)CC(O)CO)C	HMDB=HMDB0031049,FooDB=FDB003044,LipidMAPS=LMFA05000645,UNPD=UNPD109554;UNPD2855;UNPD78873,COCONUT=CNP0200913
853	pos_3164	1-2-3-4	Simple ID	Other possible annotated peaks for this cluster.	3	pos	3164	4.868	311.257	[M+H-H2O]+	generic	C19H36O4	Avocadene 4-acetate	Long-chain fatty alcohols	2	4.7666	4.7666	Unknown	3	9	311.257	[M+H-H2O]+	328.261	0.0012714	2.804	MFLWBVVCOWPUBA-UHFFFAOYNA-N	O=C(OC(CCCCCCCCCCCC=C)CC(O)CO)C	HMDB=HMDB0031045,FooDB=FDB003040,LipidMAPS=LMFA05000642,UNPD=UNPD5214;UNPD68667,COCONUT=CNP0296553
8	pos_7642	4-3-2-1	Simple ID	Other possible annotated peaks for this cluster.	149	pos	7642	4.657	517.338	[M+H]+	generic	C28H44N4O5	N-[(5S,6R,9R)-8-[cyclohexyl(oxo)methyl]-5-methoxy-3,6,9-trimethyl-2-oxo-11-oxa-3,8-diazabicyclo[10.4.0]hexadeca-1(12),13,15-trien-14-yl]-2-(dimethylamino)acetamide	Macrolactams	3	4.6848	4.6848	Unknown	3	13	517.338	[M+H]+	516.331	0.000347	2.873	IFWHMPCIUXQPDW-WJDMAPGTNA-N	O=C1C2=CC=C(C=C2OCC(N(C(=O)C3CCCCC3)CC(C)C(OC)CN1C)C)NC(=O)CN(C)C	ChEBI=CHEBI:115889
897	pos_4402	1-2-3-4	Simple ID		1	pos	4402	3.106	357.22	[M+H]+	generic	C18H32N2O3S	N-({3-methyl-4-[2-oxo-2-(pyrrolidin-1-yl)ethyl]-6-(propan-2-yl)cyclohex-2-en-1-yl}methyl)methanesulfonamide	Menthane monoterpenoids	2	4.3727	4.3727	Unknown	3	30	357.22	[M+H]+	356.213	0.0006403	2.88	DGXZBDJOHCMGBK-UHFFFAOYSA-N	O=C(N1CCCC1)CC2C(=CC(CNS(=O)(=O)C)C(C2)C(C)C)C	COCONUT=CNP0051979
1035	pos_7589	1-2-3-4	Simple ID		1	pos	7589	4.529	513.315	[M+H]+	generic	C21H44N4O10	6-amino-2-[3-[6-amino-5-(2-amino-3-hydroxy-1-methyl-propoxy)-3,4-dihydroxy-tetrahydropyran-2-yl]propyl]-5-(2-amino-3-hydroxy-1-methyl-propoxy)tetrahydropyran-3,4-diol	Monosaccharides	2	3.4566	3.4566	Unknown	3	3	513.315	[M+H]+	512.306	-0.0016799	2.465	OCFAPNPYYZFPMH-UHFFFAOYSA-N	OCC(N)C(OC1C(O)C(O)C(OC1N)CCCC2OC(N)C(OC(C)C(N)CO)C(O)C2O)C
818	pos_2465	1-2-3-4	Simple ID		1	pos	2465	9.311	285.218	[M+H]+	generic	C15H28N2O3	2-[1-(3-hexanamidopropyl)pyrrolidin-2-yl]acetic acid	N-acyl amines	2	5.0866	5.0866	Unknown	3	4	285.218	[M+H]+	284.21	-0.0010308	2.946	BSDQBQJWQLLFQD-UGPWUYPHNA-N	O=C(O)CC1N(CCCNC(=O)CCCCC)CCC1	UNPD=UNPD91223,COCONUT=CNP0327730
1107	pos_9245	1-2-3-4	Simple ID		1	pos	9245	9.957	603.408	[M+H]+	generic	C28H54N6O8	Tenacibactin D	N-acyl amines	0	4.0853	4.0853	Unknown	3	21	603.408	[M+H]+	602.4	-0.0006109	2.502	PEWTWABSZJRYMI-UHFFFAOYSA-N	O=C(NCCCCCN(O)C(=O)CCC(=O)NCCCCCN(O)C(=O)CC(C)C)CCC(=O)N(O)CCCCCN	KNApSAcK=C00040461,UNPD=UNPD126916,NPA=NPA005784,COCONUT=CNP0168022
519	pos_10681	1-2-3-4	Simple ID		1	pos	10681	10.41	671.557	[M+H]+	generic	C38H74N2O7	2-{[5-amino-2-(3-hydroxy-14-methylpentadecanamido)pentanoyl]oxy}ethyl 2-hydroxy-13-methyltetradecanoate	N-acyl-alpha amino acids and derivatives	1	5.6447	5.6447	Unknown	3	3	671.557	[M+H]+	670.55	7.92e-05	3.712	UKPKNTKIPGEXJS-TUYVMAHYNA-N	O=C(NC(C(=O)OCCOC(=O)C(O)CCCCCCCCCCC(C)C)CCCN)CC(O)CCCCCCCCCCC(C)C	UNPD=UNPD54115,COCONUT=CNP0114446
53	neg_2314	1-2-3-4	Simple ID	Other possible annotated peaks for this cluster.	247	neg	2314	1.94	321.126	[M-H]-	generic	C19H18N2O3	N6-cis-p-Coumaroylserotonin	N-acylserotonins	3	6.8065	6.8065	Unknown	3	13	321.126	[M-H]-	322.132	-0.001134	3.564	WLZPAFGVOWCVMG-FPYGCLRLSA-N	O=C(C=CC1=CC=C(O)C=C1)NCCC2=CNC=3C=CC(O)=CC32	HMDB=HMDB0038340,KNApSAcK=C00026736;C00027080,FooDB=FDB017675;FDB021495,PubChem=5458879,PlantCyc=CPD-8936,UNPD=UNPD138388;UNPD167201;UNPD209587,BLEXP=BLEXPDB00000340063,COCONUT=CNP0113215
29	pos_4252	1-2-3-4	Simple ID	Other possible annotated peaks for this cluster.	158	pos	4252	1.764	353.151	[M+H]+	generic	C20H20N2O4	Moschamine	N-acylserotonins	3	5.5601	5.5601	Unknown	3	13	353.151	[M+H]+	352.142	-0.0016164	2.93	WGHKJYWENWLOMY-XVNBXDOJSA-N	O=C(C=CC1=CC=C(O)C(OC)=C1)NCCC2=CNC=3C=CC(O)=CC32	HMDB=HMDB0032759,KNApSAcK=C00026737;C00027005;C00027007,ChEBI=CHEBI:85158,FooDB=FDB010726,PubChem=5969616,PlantCyc=CPD-8935,UNPD=UNPD139352;UNPD57174;UNPD226455,BLEXP=BLEXPDB00000340062,COCONUT=CNP0255191
837	pos_2809	1-2-3-4	Simple ID	Other possible annotated peaks for this cluster.	4	pos	2809	6.376	295.261	[M+H]+	generic	C15H30N6	N2-butyl-N4,N6-di-tert-butyl-1,3,5-triazine-2,4,6-triamine	N-aliphatic s-triazines	0	4.1367	4.1367	Unknown	3	35	295.261	[M+H]+	294.253	-0.0007286	2.47	MNGKSEZZXHVVJO-UHFFFAOYSA-N	N=1C(=NC(=NC1NC(C)(C)C)NC(C)(C)C)NCCCC	COCONUT=CNP0146547
807	pos_2634	1-2-3-4	Simple ID	Other possible annotated peaks for this cluster.	3	pos	2634	4.519	291.16	[M+H]+	generic	C18H18N4	5-amino-3-(1-naphthalenylmethyl)-1-propan-2-yl-4-pyrazolecarbonitrile	Naphthalenes	3	4.4613	4.4613	Unknown	3	11	291.16	[M+H]+	290.153	0.000123	2.807	YKMWDVAUYOVPIK-UHFFFAOYSA-N	N#CC=1C(=NN(C1N)C(C)C)CC2=CC=CC=3C=CC=CC32	ChEBI=CHEBI:93093
37	neg_2297	1-2-3-4	Simple ID	Other possible annotated peaks for this cluster.	197	neg	2297	2.176	319.108	[M-H]-	generic	C19H16N2O3	Alangimarine	Naphthyridines	3	6.4526	6.4526	Unknown	3	23	319.108	[M-H]-	320.116	0.0008159	3.764	JWOCTFIJQXTYOK-UHFFFAOYSA-N	O=C1C=2C=NC=C(C=C)C2C=C3C=4C=C(O)C(OC)=CC4CCN13	KNApSAcK=C00001797,ChEBI=CHEBI:2537,UNPD=UNPD150193,COCONUT=CNP0195660
826	pos_2669	1-2-3-4	Simple ID		1	pos	2669	3.308	291.165	[M+H]+	generic	C11H22N4O5	N-(4-amino-2,3-dihydroxy-6-methoxycyclohexyl)-N-methyl-2-ureidoacetamide	N-carbamoyl-alpha amino acids and derivatives	0	2.6981	2.6981	Unknown	3	16	291.165	[M+H]+	290.159	0.0010963	2.134	PTQXDLUVTVSKOX-UHFFFAOYSA-N	O=C(N)NCC(=O)N(C)C1C(O)C(O)C(N)CC1OC	MINE=Ce5ab4008da757f01c1b1459d683cc9e77f1f7913
924	pos_5197	1-2-3-4	Simple ID		1	pos	5197	3.18	387.188	[M+H]+	generic	C16H26N4O7	6-amino-2-{4-carboxy-2-[(5-oxopyrrolidin-2-yl)formamido]butanamido}hexanoic acid	Oligopeptides	2	4.8503	4.8503	Unknown	3	6	387.188	[M+H]+	386.18	-0.0002744	3.185	XIXDAQLEECZCDH-UHFFFAOYSA-N	O=C(O)CCC(NC(=O)C1NC(=O)CC1)C(=O)NC(C(=O)O)CCCCN	COCONUT=CNP0342439
458	neg_9443	4-3-2-1	Simple ID		2	neg	9443	6.183	811.563	[M-H]-	generic	C43H80N4O8S	(4R)-5-amino-5-keto-4-[[(2S)-2-[[(2R)-3-(3-lauroyloxypropylthio)-2-palmitamido-propanoyl]amino]butanoyl]amino]valeric acid	Oligopeptides	3	2.9936	2.9936	Unknown	3	14	811.563	[M-H]-	812.57	-0.0009899	2.735	RFYKUQCQAZUWHA-QOEXFKEZSA-N	O=C(O)CCC(NC(=O)C(NC(=O)C(NC(=O)CCCCCCCCCCCCCCC)CSCCCOC(=O)CCCCCCCCCCC)CC)C(=O)N
220	pos_5740	4-3-2-1	Simple ID		12	pos	5740	2.879	411.27	[M+Na]+	generic	C17H36N6O4	(2S)-6-amino-2-[[(2S)-5-amino-2-[[(2S)-2,6-diaminohexanoyl]amino]pentanoyl]amino]hexanoic acid	Oligopeptides	0	1.721	1.721	Unknown	3	3	411.27	[M+Na]+	388.28	-0.0006757	1.721	NJSJHOJKUBVXDA-IHRRRGAJSA-N	O=C(O)C(NC(=O)C(NC(=O)C(N)CCCCN)CCCN)CCCCN
468	neg_9665	4-3-2-1	Simple ID		1	neg	9665	1.748	833.213	[M-H]-	generic	C38H42O21	4-(acetyloxy)-2-({4-ethenyl-8-oxo-3H,4H,4aH,5H,6H,8H-pyrano[3,4-c]pyran-3-yl}oxy)-5-hydroxy-6-[(3-hydroxy-2-{[3,4,5-trihydroxy-6-(hydroxymethyl)oxan-2-yl]oxy}benzoyloxy)methyl]oxan-3-yl 2,3-dihydroxybenzoate	Phenolic glycosides	3	5.1037	5.1037	Unknown	3	10	833.213	[M-H]-	834.222	0.0014819	2.815	IEDLYUUSVPCGLY-UHFFFAOYSA-N	O=C(OCC1OC(OC2OC=C3C(=O)OCCC3C2C=C)C(OC(=O)C=4C=CC=C(O)C4O)C(OC(=O)C)C1O)C=5C=CC=C(O)C5OC6OC(CO)C(O)C(O)C6O	COCONUT=CNP0307433
165	neg_3630	1-2-3-4	Simple ID	Other possible annotated peaks for this cluster.	5	neg	3630	4.554	405.186	[M-H]-	generic	C21H30N2O4S	4-[4-[(8S,9S,10S)-10-(hydroxymethyl)-6-methylsulfonyl-1,6-diazabicyclo[6.2.0]decan-9-yl]phenyl]-2-methyl-3-butyn-2-ol	Phenylazetidines	2	4.947	4.947	Unknown	3	4	405.186	[M-H]-	406.193	-0.001048	3.316	YEHATWKIPRQBPF-TVAVBBBENA-N	O=S(=O)(N1CCCCN2C(CO)C(C3=CC=C(C#CC(O)(C)C)C=C3)C2C1)C	ChEBI=CHEBI:127376;CHEBI:127400;CHEBI:127458;CHEBI:127941;CHEBI:128001;CHEBI:128234;CHEBI:129880;CHEBI:129967
330	neg_6476	1-2-3-4	Simple ID		1	neg	6476	3.028	595.296	[M-H]-	generic	C32H44N4O5S	(3R)-2-tert-butylsulfinyl-3-(2-hydroxyethyl)-4-[3-(3-hydroxy-3-methylbut-1-ynyl)phenyl]-N-[3-(4-morpholinyl)propyl]-1,3-dihydropyrrolo[3,4-c]pyridine-6-carboxamide	Phenylpyridines	3	5.0039	5.0039	Unknown	3	11	595.296	[M-H]-	596.303	-0.0003349	2.995	UFLNOMSZNUMDSV-KDRUEDHUNA-N	O=C(NCCCN1CCOCC1)C=2N=C(C=3C=CC=C(C#CC(O)(C)C)C3)C4=C(C2)CN(S(=O)C(C)(C)C)C4CCO	ChEBI=CHEBI:97079
1024	pos_7426	4-3-2-1	Simple ID		1	pos	7426	3.884	502.28	[M+H]+	generic	C29H35N5O3	(5-{6-[4-(dimethylamino)phenyl]-2-methylpyrimidin-4-yl}-1-azabicyclo[2.2.2]octan-2-yl)methyl N-(4-methoxyphenyl)carbamate	Phenylpyrimidines	1	4.5223	4.5223	Unknown	3	3	502.281	[M+H]+	501.274	0.0007664	2.609	YDWVJJJYJRWVNE-UHFFFAOYSA-N	O=C(OCC1N2CCC(C1)C(C=3N=C(N=C(C3)C=4C=CC(=CC4)N(C)C)C)C2)NC5=CC=C(OC)C=C5	COCONUT=CNP0277466
651	pos_13268	4-3-2-1	Simple ID	Other possible annotated peaks for this cluster.	4	pos	13268	12.572	853.717	[M+Na]+	generic	C48H99N2O6P	N-hexacosanoyl-14-methylhexadecasphinganine-1-phosphocholine	Phosphocholines	1	6.1147	6.1147	Unknown	3	12	853.717	[M+Na]+	830.724	-0.0039038	3.081	URKGNSIZAASXFK-MKISUTETSA-N	O=C(NC(COP(=O)([O-])OCC[N+](C)(C)C)C(O)CCCCCCCCCCC(C)CC)CCCCCCCCCCCCCCCCCCCCCCCCC	ChEBI=CHEBI:117048,COCONUT=CNP0138833
689	pos_13664	4-3-2-1	Simple ID	Other possible annotated peaks for this cluster.	6	pos	13664	12.613	879.731	[M+Na]+	generic	C50H101N2O6P	N-octacosanoyl-15-methylhexadecasphing-4-enine-1-phosphocholine	Phosphocholines	1	5.767	5.767	Unknown	3	7	879.731	[M+Na]+	856.74	-0.0018537	2.797	CIKONNGASYDOQA-JJMFERQXNA-N	O=C(NC(COP(=O)([O-])OCC[N+](C)(C)C)C(O)C=CCCCCCCCCCC(C)C)CCCCCCCCCCCCCCCCCCCCCCCCCCC	ChEBI=CHEBI:70950
134	neg_11156	1-2-3-4	Simple ID		1	neg	11156	7.085	1082.75	[M-H]-	generic	C56H110NO16P	Man-1-2-Ins-1-P-Cer(d18:0/26:0)	Phosphosphingolipids	3	5.6369	5.6369	Unknown	3	6	1082.75	[M-H]-	1083.76	-5.34e-05	3.228	ULGWLVJPHSVAOJ-MIMKHQOHSA-N	O=C(NC(COP(=O)(O)OC1C(O)C(O)C(O)C(O)C1OC2OC(CO)C(O)C(O)C2O)C(O)CCCCCCCCCCCCCCC)CCCCCCCCCCCCCCCCCCCCCCCCC	ChEBI=CHEBI:62706,LipidMAPS=LMSP03030065,COCONUT=CNP0083206
177	neg_1866	1-2-3-4	Simple ID		1	neg	1866	4.307	293.212	[M-H]-	generic	C18H30O3	3-Oxo-2-(2-entenyl)cyclopentaneoctanoic acid;OPC-8:0	Prostaglandins and related compounds	0	4.808	4.808	Unknown	3	3	293.212	[M-H]-	294.219	0.0007184	2.808	BZXZFDKIRZBJEP-HQYJUFBQNA-N	O=C(O)CCCCCCCC1CCC(=O)C1CC=CCC	KNApSAcK=C00000366,ChEBI=CHEBI:15720;CHEBI:49265,FooDB=FDB001433;FDB030450,LipidMAPS=LMFA02010006;LMFA02010007,PubChem=5280729,PlantCyc=CPD-730,UNPD=UNPD72464;UNPD88888,NPA=NPA002905;NPA019330,COCONUT=CNP0313826
895	pos_4389	1-2-3-4	Simple ID		1	pos	4389	3.109	357.184	[M+H]+	generic	C17H28N2O4S	N-(5-{[butyl(methyl)amino]methyl}-4-hydroxyoxolan-3-yl)-4-methylbenzene-1-sulfonamide	P-toluenesulfonamides	3	4.7462	4.7462	Unknown	3	25	357.184	[M+H]+	356.177	0.0006548	3.128	CWYYBLFGCHUQKZ-UHFFFAOYSA-N	O=S(=O)(NC1COC(CN(C)CCCC)C1O)C2=CC=C(C=C2)C	COCONUT=CNP0016468
16	pos_8554	1-2-3-4	Simple ID	Other possible annotated peaks for this cluster.	86	pos	8554	11.074	571.451	[M+H]+	generic	C40H58O2	2,6-Cyclolycopene-1,5-diol	Sesquaterpenoids	3	5.4222	5.4222	Unknown	3	10	571.451	[M+H]+	570.444	-0.0002425	3.136	VDFVQEJGOSCZNZ-HNNISBQLNA-N	OC(C)(C)C1CCC(O)(C)C1C=CC(=CC=CC(=CC=CC=C(C=CC=C(C=CC=C(C)CCC=C(C)C)C)C)C)C	HMDB=HMDB0034902,KNApSAcK=C00022896,FooDB=FDB013481,Serum=HMDB0034902,UNPD=UNPD193890,BLEXP=BLEXPDB00009894294,COCONUT=CNP0169920
366	neg_7094	4-3-2-1	Simple ID		1	neg	7094	2.706	635.407	[M-H]-	generic	C38H56N2O6	1-[3-(diaminomethyl)phenyl]-3-[2-(1,7-dihydroxy-10-methyl-6-methylideneundeca-2,4,9-trien-2-yl)-1,10-dihydroxy-6-(3-hydroxypropyl)-10-methylspiro[4.5]decan-7-ylidene]butan-2-one	Sesterterpenoids	0	3.5213	3.5213	Unknown	3	5	635.407	[M-H]-	636.414	-0.0007389	2.188	MNIQKLWMVYVYLB-UHFFFAOYSA-N	O=C(C(=C1CCC(O)(C)C2(CCC(C(=CC=CC(=C)C(O)CC=C(C)C)CO)C2O)C1CCCO)C)CC3=CC=CC(=C3)C(N)N	COCONUT=CNP0102190
1109	pos_9279	4-3-2-1	Simple ID		1	pos	9279	12.679	603.528	[M+H]+	generic	C34H70N2O6	2,2-diethoxyethyl-[2-[4-[2-[4-[2-[2,2-diethoxyethyl(dimethyl)ammonio]-1-hydroxy-ethyl]cyclohexyl]ethyl]cyclohexyl]-2-hydroxy-ethyl]-dimethyl-ammonium	Tetraalkylammonium salts	2	3.3458	3.3458	Unknown	3	5	603.528	[M+H]+	602.523	0.0025644	2.684	UPTJYOMEMVVRDC-UHFFFAOYSA-N	OC(C[N+](C)(C)CC(OCC)OCC)C1CCC(CCC2CCC(CC2)C(O)C[N+](C)(C)CC(OCC)OCC)CC1
803	pos_4384	1-2-3-4	Simple ID	Other possible annotated peaks for this cluster.	4	pos	4384	2.847	357.183	[M+H-2H2O]+	generic	C17H32N2O6S	Antibiotic U 11973E;Lincomycin D;N-Demethyllincomycin	Thioglycosides	3	5.1101	5.1101	Unknown	3	13	357.183	[M+H-2H2O]+	392.198	0.0012548	2.989	DKHKYHYYYGYWHY-VSBJPQGNNA-N	O=C(NC(C(O)C)C1OC(SC)C(O)C(O)C1O)C2NCC(CCC)C2	KNApSAcK=C00017966,PubChem=90659049,UNPD=UNPD103555,COCONUT=CNP0189675
840	pos_2879	1-2-3-4	Simple ID		1	pos	2879	9.698	299.253	[M+H]+	generic	C17H34N2S	1-cyclohexyl-3,3-bis(3-methylbutyl)thiourea	Thioureas	2	4.4926	4.4926	Unknown	3	4	299.253	[M+H]+	298.244	-0.0014535	2.376	ZUDWMIRPTPVBJU-UHFFFAOYSA-N	S=C(NC1CCCCC1)N(CCC(C)C)CCC(C)C	COCONUT=CNP0168856
633	pos_13214	4-3-2-1	Simple ID		10	pos	13214	12.857	850.783	[M+NH4]+	generic	C53H100O6	TG(18:0/14:0/18:1(9Z))	Triacylglycerols	3	6.2725	6.2725	Unknown	3	11	850.783	[M+NH4]+	832.752	0.0031165	3.716	IFVQPZDHFMEHAS-IHQTTYFESA-N	O=C(OCC(OC(=O)CCCCCCCCCCCCC)COC(=O)CCCCCCCCCCCCCCCCC)CCCCCCCC=CCCCCCCCC	HMDB=HMDB0010429,ChEBI=CHEBI:89024,FooDB=FDB027580,BMDB=BMDB10429,Serum=HMDB0010429,COCONUT=CNP0084611
654	pos_13540	4-3-2-1	Simple ID	Other possible annotated peaks for this cluster.	17	pos	13540	12.35	872.766	[M+NH4]+	generic	C55H98O6	TG(16:0/18:2(9Z,12Z)/18:2(9Z,12Z))	Triacylglycerols	3	5.0828	5.0828	Unknown	3	11	872.766	[M+NH4]+	854.736	0.0040664	3.001	LXAWUIOWWNQCQA-QOFSRLOCSA-N	O=C(OCC(OC(=O)CCCCCCCC=CCC=CCCCCC)COC(=O)CCCCCCCCCCCCCCC)CCCCCCCC=CCC=CCCCCC	HMDB=HMDB0005390;HMDB0031117,ChEBI=CHEBI:89842,FooDB=FDB003126;FDB023669,BMDB=BMDB05390,LipidMAPS=LMGL03010141,Serum=HMDB0005390,UNPD=UNPD145402,BLEXP=BLEXPDB00025240363,COCONUT=CNP0273533
660	pos_13950	4-3-2-1	Simple ID		18	pos	13950	12.138	896.767	[M+NH4]+	generic	C57H98O6	TG(16:0/18:2(9Z,12Z)/20:4(5Z,8Z,11Z,14Z))	Triacylglycerols	2	4.2003	4.2003	Unknown	3	10	896.768	[M+NH4]+	878.736	0.0026664	2.192	NIQCHCDUIPSWDJ-NMAMUASOSA-N	O=C(OCC(OC(=O)CCCCCCCC=CCC=CCCCCC)COC(=O)CCCCCCCCCCCCCCC)CCCC=CCC=CCC=CCC=CCCCCC	HMDB=HMDB0005391,ChEBI=CHEBI:89841,FooDB=FDB023670,BMDB=BMDB05391,LipidMAPS=LMGL03010399,Serum=HMDB0005391,COCONUT=CNP0321497
237	neg_3766	4-3-2-1	Simple ID		1	neg	3766	3.467	415.271	[M-H]-	generic	C22H40O7	Agaric Acid	Tricarboxylic acids and derivatives	0	4.5593	4.5593	Unknown	3	4	415.271	[M-H]-	416.277	-0.0007728	2.976	HZLCGUXUOFWCCN-UHFFFAOYNA-N	O=C(O)CC(O)(C(=O)O)C(C(=O)O)CCCCCCCCCCCCCCCC	FooDB=FDB016843,UNPD=UNPD180492,NPA=NPA014213,COCONUT=CNP0151166
323	neg_6316	1-2-3-4	Simple ID		1	neg	6316	5.396	585.416	[M-H]-	generic	C36H58O6	2-({4,4,6a,6b,8a,11,11-heptamethyl-1H,2H,3H,4H,4aH,5H,6H,6aH,6bH,7H,8H,8aH,9H,10H,11H,12H,12aH,14H,15H-cyclopropa[r]picen-3-yl}oxy)-5-(1,2-dihydroxyethyl)oxolane-3,4-diol	Triterpene saponins	3	5.3339	5.3339	Unknown	3	9	585.416	[M-H]-	586.423	-3.69e-05	2.927	WBPNROXFKIXYIA-WNQCARIMNA-N	OCC(O)C1OC(OC2CCC34CC54CC=C6C7CC(C)(C)CCC7(C)CCC6(C)C5(C)CCC3C2(C)C)C(O)C1O	UNPD=UNPD2084,COCONUT=CNP0229805
339	neg_6588	1-2-3-4	Simple ID		1	neg	6588	5.062	601.41	[M-H]-	generic	C36H58O7	[8,19-bis(acetyloxy)-1-hydroxy-3,7,11,16,20,20-hexamethylpentacyclo[13.8.0.0³,¹².0⁶,¹¹.0¹⁶,²¹]tricosan-7-yl]methyl acetate	Triterpenoids	3	5.7642	5.7642	Unknown	3	15	601.41	[M-H]-	602.418	0.0007777	3.043	DNDIJOPIRTVEJQ-UQVXBUPRNA-N	O=C(OCC1(C)C(OC(=O)C)CCC2(C)C3CCC4C(O)(CCC5C(C)(C)C(OC(=O)C)CCC45C)CC3(C)CCC12)C	UNPD=UNPD46667,COCONUT=CNP0104530
1061	pos_8185	1-2-3-4	Simple ID		1	pos	8185	2.983	551.304	[M+H]+	generic	C30H46O7S	9-formyl-2,2,6a,6b,9,12a-hexamethyl-10-(sulfooxy)-1,3,4,5,6,6a,6b,7,8,8a,9,10,11,12,12a,12b,13,14b-octadecahydropicene-4a(2H)-carboxylic acid	Triterpenoids	2	4.0103	4.0103	Unknown	3	9	551.304	[M+H]+	550.296	-0.0002987	3.243	KCTBNDFORXZBJH-VHARFRNGNA-N	O=CC1(C)C(OS(=O)(=O)O)CCC2(C)C1CCC3(C)C2CC=C4C5CC(C)(C)CCC5(C(=O)O)CCC43C	UNPD=UNPD200842
1092	pos_9252	1-2-3-4	Simple ID	Other possible annotated peaks for this cluster.	2	pos	9252	8.671	603.428	[M+H]+	generic	C36H58O7	3-O-acetyl-12beta-acetoxy-25-O-ethylcleocarpanol	Triterpenoids	0	3.778	3.778	Unknown	3	8	603.428	[M+H]+	602.418	-0.0020694	2.278	QVKYLQCSMQSINY-SAAGHGFTSA-N	O=C(OC1CC2C3(C)CCC(OC(=O)C)C(C)(C)C3CCC2(C)C4(C)CCC5(OC6(OC5(C)CC6)C(OCC)(C)C)C14)C	NANPDB=NANPDB_1089,UNPD=UNPD163702,COCONUT=CNP0340485
805	pos_2195	1-2-3-4	Simple ID		1	pos	2195	3.516	276.16	[M+H]+	generic	C16H21NO3	Homatropine	Tropane alkaloids	0	4.5053	4.5053	Unknown	3	14	276.16	[M+H]+	275.152	-0.00048	2.922	ZTVIKZXZYLEVOL-MCOXGKPRSA-N	O=C(OC1CC2N(C)C(CC2)C1)C(O)C=3C=CC=CC3	ChEBI=CHEBI:5747;CHEBI:91515;CHEBI:91858;CHEBI:94376,DrugBank=DB02161,STOFF=STOFF_3853,BLEXP=BLEXPDB00000003623,COCONUT=CNP0273721
340	neg_6593	1-2-3-4	Simple ID		1	neg	6593	6.154	601.429	[M-H]-	generic	C40H58O4	Karpoxanthin	Xanthophylls	1	6.5979	6.5979	Unknown	3	5	601.429	[M-H]-	602.434	-0.0028661	3.348	DJOWTWWHMWQATC-CRLQYGKHNA-N	OC1CC(=C(C=CC(=CC=CC(=CC=CC=C(C=CC=C(C=CC2(O)C(O)(C)CC(O)CC2(C)C)C)C)C)C)C(C)(C)C1)C	HMDB=HMDB0034977;HMDB0034978,KNApSAcK=C00022926;C00022927;C00022928,FooDB=FDB013576;FDB013577;FDB020444;FDB021644,UNPD=UNPD121880;UNPD163794;UNPD42132;UNPD83373,COCONUT=CNP0178854
1073	pos_8555	1-2-3-4	Simple ID		1	pos	8555	9.427	571.452	[M+H]+	generic	C40H58O2	15,15'-Dihydroxy-beta-carotene	Xanthophylls	3	5.3294	5.3294	Unknown	3	9	571.452	[M+H]+	570.444	-0.0006425	3.004	LAMXZCLZRAUDED-WDJSDFAONA-N	OC(C=C(C=CC=C(C=CC1=C(C)CCCC1(C)C)C)C)C(O)C=C(C=CC=C(C=CC2=C(C)CCCC2(C)C)C)C	HMDB=HMDB0060340,ChEBI=CHEBI:67228,FooDB=FDB030264,PlantCyc=CPD-14387,COCONUT=CNP0001488
295	neg_5697	1-2-3-4	Simple ID		1	neg	5697	8.167	543.412	[M-H]-	generic	C28H56N4O6	ethane;3-[(2-formamidoacetyl)amino]-4-keto-5-methyl-hexanamide;N-isopropyl-2,2-dimethyl-4-(1,1,3-trimethylbutoxy)butyramide		2	3.9041	3.9041	Unknown	3	4	543.413	[M-H]-	544.42	0.0002091	2.604	RKJOIQIMYQQAAZ-UHFFFAOYSA-N	O=CNCC(=O)NC(C(=O)C(C)C)CC(=O)N.O=C(NC(C)C)C(C)(C)CCOC(C)(C)CC(C)C.CC
346	neg_6622	1-2-3-4	Simple ID		1	neg	6622	5.258	603.435	[M-H]-	generic	C31H56N8O4	4-[2-[1-[[2-[[1-(2-aminoethyl)-2-[[2-[[1-(2-aminoethyl)-2-methyl-allyl]amino]-2-keto-ethyl]amino]allyl]amino]-2-keto-ethyl]amino]vinyl]piperazino]pent-4-enoic acid 1-methylbutyl ester		3	3.1437	3.1437	Unknown	3	15	603.435	[M-H]-	604.442	0.0002758	2.4	XGZUOGXPRFGADQ-UHFFFAOYSA-N	O=C(OC(C)CCC)CCC(=C)N1CCNCC1C(=C)NCC(=O)NC(C(=C)NCC(=O)NC(C(=C)C)CCN)CCN
348	neg_6671	1-2-3-4	Simple ID		1	neg	6671	5.725	605.412	[M-H]-	generic	C29H58N4O9	3-[2-[2-[amyl-[2-[bis(3-keto-3-methoxy-propyl)amino]ethyl]amino]ethyl-methyl-amino]ethyl-(3-keto-3-methoxy-propyl)amino]peroxypropionic acid;ethane		3	3.4554	3.4554	Unknown	3	20	605.412	[M-H]-	606.42	0.000803	2.545	OGQUFIPDNOSOFS-UHFFFAOYSA-N	O=C(OO)CCN(CCC(=O)OC)CCN(C)CCN(CCN(CCC(=O)OC)CCC(=O)OC)CCCCC.CC
360	neg_6951	1-2-3-4	Simple ID		1	neg	6951	7.038	625.513	[M+FA-H]-	generic	C31H64N8O2	3,3,5,5-tetrakis(dimethylamino)-4-methyl-6-[[4,4,6,6-tetrakis(dimethylamino)-2-hydroxy-5-methyl-cyclohex-2-en-1-yl]methyl]cyclohexen-1-ol		2	2.2777	2.2777	Unknown	3	8	625.513	[M+FA-H]-	580.515	0.0008258	2.142	BZQZTWAYRWEVIF-UHFFFAOYSA-N	OC1=CC(N(C)C)(N(C)C)C(C)C(N(C)C)(N(C)C)C1CC2C(O)=CC(N(C)C)(N(C)C)C(C)C2(N(C)C)N(C)C
487	pos_10173	1-2-3-4	Simple ID	Other possible annotated peaks for this cluster.	2	pos	10173	9.95	643.523	[M+H]+	generic	C40H70N2O2S	acetaldehyde;(E)-3-[(E)-2-[4-[4-[(1Z)-buta-1,3-dienyl]-5-methyl-1H-pyrrol-3-yl]thiazol-2-yl]prop-1-enyl]hex-3-en-2-one;ethane;3-methylheptane;n-butane;n-propane		1	4.6533	4.6533	Unknown	3	2	643.523	[M+H]+	642.516	0.0004769	2.989	BJMXNUCUKGPLQE-DJKFQFPGSA-N	O=CC.O=C(C(C=C(C1=NC(=CS1)C2=CNC(=C2C=CC=C)C)C)=CCC)C.CC.CCC.CCCC.CCCCC(C)CC
547	pos_11091	1-2-3-4	Simple ID		1	pos	11091	10.224	695.55	[M+IsoProp+H]+	generic	C28H62N10O6	[(5S)-6-amino-5-[[(2S,3R)-2-[[(2S)-2-[[(2S)-2-[[(2S)-2-amino-6-ammonio-hexanoyl]amino]-6-ammonio-hexanoyl]amino]-6-ammonio-hexanoyl]amino]-3-hydroxy-butanoyl]amino]-6-keto-hexyl]ammonium		0	1.91	1.91	Unknown	3	3	695.55	[M+IsoProp+H]+	634.485	-0.000129	1.91	DTYJZKLOVJKPSV-KOORYGTMSA-R	O=C(N)C(NC(=O)C(NC(=O)C(NC(=O)C(NC(=O)C(N)CCCC[NH3+])CCCC[NH3+])CCCC[NH3+])C(O)C)CCCC[NH3+]
809	pos_2329	1-2-3-4	Simple ID		1	pos	2329	8.934	279.226	[M+H]+	generic	C9H26N8O2	(2,3,4,5,5-pentaamino-2-hydrazino-6-isopropoxy-3-methyl-tetrahydropyran-4-yl)amine		0	1.982	1.982	Unknown	3	4	279.226	[M+H]+	278.218	-0.0008515	1.982	OGKWUYBYOLSPJO-UHFFFAOYSA-N	O(C1OC(N)(NN)C(N)(C)C(N)(N)C1(N)N)C(C)C
26	pos_3060	1-2-3-4	Double ID		231	pos	3060	2.109	307.142	[M+H]+	generic	C12H23N2O5P	5-[4-[ethoxy(methyl)phosphoryl]piperazino]-5-keto-valeric acid		3	3.5179	3.5179	Unknown	3	43	307.142	[M+H]+	306.134	-0.0002651	3.058	GLNSQURFUCOMGZ-UHFFFAOYSA-N	O=C(O)CCCC(=O)N1CCN(CC1)P(=O)(OCC)C
123	pos_5423	1-2-3-4	Simple ID		278	pos	5423	1.403	396.151	[M+Na]+	generic	C15H19N9O3	2-[2-[6-(4-methylpiperazino)-[1,2,4]triazolo[4,3-b]pyridazin-3-yl]-5-nitro-imidazol-1-yl]ethanol		3	3.5361	3.5361	Unknown	3	10	396.151	[M+Na]+	373.161	-0.0006938	2.656	DTBIIEODXAIXNT-UHFFFAOYSA-N	O=[N+]([O-])C1=CN=C(C2=NN=C3C=CC(=NN32)N4CCN(C)CC4)N1CCO
1011	pos_7117	1-2-3-4	Simple ID	Other possible annotated peaks for this cluster.	2	pos	7117	6.248	482.353	[M+H]+	generic	C25H47N5O2S	3-(2-tert-butylthiazolidin-4-yl)-3-[4-(7-methoxy-1,2,3,4,4a,5,6,7,8,8a-decahydroquinolin-8-yl)-1,4-diazepan-1-yl]propionamide		3	3.4834	3.4834	Unknown	3	4	482.353	[M+H]+	481.345	-0.0003768	2.513	RWXJOKAILJATKX-UHFFFAOYSA-N	O=C(N)CC(N1CCN(CCC1)C2C(OC)CCC3CCCNC32)C4NC(SC4)C(C)(C)C
958	pos_7779	1-2-3-4	Simple ID	Other possible annotated peaks for this cluster.	3	pos	7779	6.1	526.289	[M+H]+	generic	C22H44N3O9P	2-[4-[(5-amino-5-carboxy-pentyl)carbamoyl]-2-ethyl-hexanoyl]oxyethyl 2-(trimethylammonio)ethyl phosphate		2	3.4705	3.4705	Unknown	3	2	526.289	[M+H]+	525.282	-0.0003069	2.696	LKFBPDPBSILRON-UHFFFAOYSA-N	O=C(O)C(N)CCCCNC(=O)C(CC)CC(C(=O)OCCOP(=O)([O-])OCC[N+](C)(C)C)CC
2	pos_7881	1-2-3-4	Simple ID	Other possible annotated peaks for this cluster.	186	pos	7881	2.458	533.246	[M+H]+	generic	C23H32N8O7	3-amino-4-[[1-[[2-[[1-carboxy-2-(1H-indol-3-yl)ethyl]amino]-2-keto-ethyl]carbamoyl]-4-guanidino-butyl]amino]-4-keto-butyric acid		2	5.0506	5.0506	Unknown	3	1	533.246	[M+H]+	532.239	0.0003718	3.498	RNRZTISBLSWCSY-UHFFFAOYSA-N	O=C(O)CC(N)C(=O)NC(C(=O)NCC(=O)NC(C(=O)O)CC1=CNC=2C=CC=CC21)CCCN=C(N)N
1085	pos_871	1-2-3-4	Simple ID		1	pos	871	2.012	203.05	[M+H]+	generic	C5H15O4PS	dimethylphosphoryloxymethane;mesylmethane		0	2.154	2.154	Unknown	3	5	203.05	[M+H]+	202.043	-5.7e-05	2.154	CZJDSMQYPIUFOU-UHFFFAOYSA-N	O=P(OC)(C)C.O=S(=O)(C)C
694	pos_13618	4-3-2-1	Simple ID		3	pos	13618	12.904	876.79	[M+NH4]+	generic	C50H103N2O6P	[3-hydroxy-2-(lauroylamino)tritriacontyl] 2-(trimethylammonio)ethyl phosphate		3	3.116	3.116	Unknown	3	26	876.79	[M+NH4]+	858.755	-0.0010988	2.279	AQJBPMQWSLDZJL-UHFFFAOYSA-N	O=C(NC(COP(=O)([O-])OCC[N+](C)(C)C)C(O)CCCCCCCCCCCCCCCCCCCCCCCCCCCCCC)CCCCCCCCCCC
750	pos_14870	4-3-2-1	Simple ID		2	pos	14870	13.076	959.798	[M+Na]+	generic	C56H108N2O8	2-butylcaprylic acid 6-[2-[6-[4,4-bis[(Z)-oct-5-enoxy]butanoyloxy]hexyl-(3-hydroxypropyl)amino]ethyl-(6-methoxyhexyl)amino]hexyl ester		2	4.2112	4.2112	Unknown	3	2	959.798	[M+Na]+	936.811	0.0015891	2.766	HHYLOOWEXJDDKO-HYQBVQLESA-N	O=C(OCCCCCCN(CCN(CCCCCCOC(=O)C(CCCC)CCCCCC)CCCCCCOC)CCCO)CCC(OCCCCC=CCC)OCCCCC=CCC
879	pos_5341	4-3-2-1	Simple ID	Other possible annotated peaks for this cluster.	8	pos	5341	3.463	393.258	[M+Na]+	generic	C17H34N6O3	1-morpholino-3-[6-(piperidinocarbamoylamino)hexyl]urea		1	4.2987	4.2987	Unknown	3	3	393.258	[M+Na]+	370.269	0.0004596	2.752	OEPNNHWUAZKPNX-UHFFFAOYSA-N	O=C(NN1CCOCC1)NCCCCCCNC(=O)NN2CCCCC2
*MS/MS spectrum match score: “0” = no fragments, “1” = only one fragment referring to pseudomolecular ion, “2” = one fragment, “3” = two and more fragments.

## Sheet: Vertical_control-malting
cluster	selected_feature	PatternHunter coerelation coef.>abs0.95	annotation_result	annotation_warning	cluster.size	source	Alignment.ID	Average.Rt.min.	Average.Mz	Adduct.type	level	Formula	Structure	Ontology	MS/MS spec. match score*	Total.score	Final.score	Title	MS1.count	MSMS.count	PRECURSORMZ	PRECURSORTYPE	Theoretical.mass	Mass.error	Formula.score	InChIKey	SMILES	Links	Blank.1	Blank.2	Blank.3	Blank.4	Blank.5	QC.1	QC.2	QC.3	QC.4	QC.5	E_PEF.1	A_PEF.1	A_PEF.2	Blank.6	QC.6	V.1	B_PEF.1	B_PEF.2	C_PEF.1	C_PEF.2	C_PEF.3
414	neg_7968	4-3-2-1	Simple ID		1	neg	7968	8.684	699.498	[M-H]-	generic	C39H73O8P	PA(18:1(9Z)/18:1(9Z))	1,2-diacylglycerol-3-phosphates	3	6.6837	6.6837	Unknown	3	11	699.498	[M-H]-	700.504	-0.0006705	3.704	MHUWZNTUIIFHAS-DSSVUWSHSA-N	O=C(OCC(OC(=O)CCCCCCCC=CCCCCCCCC)COP(=O)(O)O)CCCCCCCC=CCCCCCCCC	HMDB=HMDB0007865;HMDB0031129,ChEBI=CHEBI:74546;CHEBI:60427;CHEBI:83308;CHEBI:83775;CHEBI:134027,YMDB=YMDB01169,FooDB=FDB003140;FDB025057,BMDB=BMDB07865,LipidMAPS=LMGP10010962,ECMDB=ECMDB07865,Serum=HMDB0007865,PubChem=71627209;25245731,PlantCyc=CPD-8268,BLEXP=BLEXPDB00005873088,COCONUT=CNP0081860	2.87e-06	1.95e-06	2.24e-06	2.3e-06	1.49e-06	3.53e-05	4.32e-05	4.26e-05	4.27e-05	4.24e-05	1.02e-05	0.000299	0.000258	0.000115	5.72e-05	7.53e-05	0.000109	9.94e-05	3.88e-05	3.94e-05	4.47e-05
584	pos_11260	4-3-2-1	Simple ID		1	pos	11260	3.646	723.496	[M+H]+	generic	C41H71O8P	PA(20:4(5Z,8Z,11Z,14Z)/18:1(9Z))	1,2-diacylglycerol-3-phosphates	2	5.0416	5.0416	Unknown	3	5	723.496	[M+H]+	722.489	-0.0002677	3.051	WPZWVFHOVBEOOI-RQOUDQJUSA-N	O=C(OCC(OC(=O)CCCCCCCC=CCCCCCCCC)COP(=O)(O)O)CCCC=CCC=CCC=CCC=CCCCCC	HMDB=HMDB0115151,ChEBI=CHEBI:74941;CHEBI:75141,LipidMAPS=LMGP10010629	4.74e-08	4.3e-08	3.21e-07	1.36e-07	4.19e-08	1.05e-05	9.7e-06	9.61e-06	9.58e-06	1.03e-05	1.21e-07	1.73e-05	1.96e-05	1.01e-07	5.35e-06	1.79e-05	9.14e-06	6.81e-06	1.04e-06	1.58e-06	1.24e-06
77	pos_11498	4-3-2-1	Simple ID	Other possible annotated peaks for this cluster.	82	pos	11498	8.27	743.46	[M+Na]+	generic	C41H69O8P	PA(16:0/22:6(4Z,7Z,10Z,13Z,16Z,19Z))	1,2-diacylglycerol-3-phosphates	3	4.6554	4.6554	Unknown	3	18	743.46	[M+Na]+	720.473	0.0018265	2.633	NXXSEGVRTTVEEI-QPKMWZFCSA-N	O=C(OCC(OC(=O)CCC=CCC=CCC=CCC=CCC=CCC=CCC)COP(=O)(O)O)CCCCCCCCCCCCCCC	HMDB=HMDB0114849,ChEBI=CHEBI:82928;CHEBI:83785,LipidMAPS=LMGP10010038	3.5e-07	6.54e-07	5.78e-07	3.35e-07	5.12e-07	2.83e-06	3.05e-06	4.1e-06	3.8e-06	2.71e-06	1.48e-06	1.69e-05	1.74e-05	2.21e-05	5.67e-06	3.31e-06	9e-06	9.09e-06	4.08e-06	5.34e-06	3.79e-06
289	pos_6820	4-3-2-1	Simple ID		18	pos	6820	3.935	468.31	[M+H]+	generic	C22H46NO7P	LysoPC(14:0)	1-acyl-sn-glycero-3-phosphocholines	3	6.2223	6.2223	Unknown	3	28	468.31	[M+H]+	467.301	-0.0013341	3.41	VXUOFDJKYGDUJI-OAQYLSRUSA-N	O=C(OCC(O)COP(=O)([O-])OCC[N+](C)(C)C)CCCCCCCCCCCCC	HMDB=HMDB0010379,ChEBI=CHEBI:64489,SMPDB=PW_C006388,YMDB=YMDB01175,FooDB=FDB027530,BMDB=BMDB10379,LipidMAPS=LMGP01050012,Saliva=HMDB0010379,Serum=HMDB0010379,UNPD=UNPD67678,BLEXP=BLEXPDB00000460604,COCONUT=CNP0222749	2.35e-07	5.91e-07	5.95e-07	6.06e-07	5.08e-07	0.000634	0.000588	0.000584	0.000559	0.000604	0.000133	0.000938	0.000985	1.95e-06	0.000532	0.000785	0.000728	0.000684	0.000356	0.000435	0.000325
74	pos_7627	4-3-2-1	Simple ID	Other possible annotated peaks for this cluster.	126	pos	7627	4.848	522.354	[M+H]+	generic	C26H52NO7P	LysoPC(18:1(9Z))	1-acyl-sn-glycero-3-phosphocholines	3	5.4105	5.4105	Unknown	3	46	522.354	[M+H]+	521.348	0.0014161	2.923	YAMUFBLWGFFICM-PTGWMXDISA-N	O=C(OCC(O)COP(=O)([O-])OCC[N+](C)(C)C)CCCCCCCC=CCCCCCCCC	HMDB=HMDB0002815,ChEBI=CHEBI:28610;CHEBI:72589,YMDB=YMDB01190;YMDB01810,FooDB=FDB005287;FDB023066,BMDB=BMDB02815,LipidMAPS=LMGP01050030;LMGP01050032;LMGP01050114,Feces=HMDB0002815,Serum=HMDB0002815,UNPD=UNPD65944,BLEXP=BLEXPDB00016081932;BLEXPDB00005313986;BLEXPDB00005313988,COCONUT=CNP0152025	1.39e-06	2.7e-06	2.55e-06	2.7e-06	2.26e-06	0.00164834	0.00152599	0.00148496	0.00151868	0.00148327	0.000652	0.00240943	0.00228018	1.34e-05	0.00131971	0.00247802	0.001727	0.00155557	0.000845	0.00103047	0.000876
552	pos_11083	1-2-3-4	Simple ID	Other possible annotated peaks for this cluster.	8	pos	11083	12.242	711.532	[M+H]+	generic	C41H75O7P	1-alkyl-2-acylglycerol 3 phosphate(18:0/20:4)	1-alkyl,2-acylglycerophosphates	0	3.5883	3.5883	Unknown	3	3	711.533	[M+H]+	710.525	-0.0001822	2.255	VYWAINFTJJSWHG-WMPKNLFQSA-N	O=C(OC(COCCCCCCCCCCCCCCCCCC)COP(=O)(O)O)CCCC=CCC=CCC=CCC=CCCCCC	SMPDB=PW_C040482,LipidMAPS=LMGP10020073,BLEXP=BLEXPDB00052929636	1.61e-07	1.06e-06	8.67e-07	6.85e-07	7.68e-07	3.81e-06	3.81e-06	4.44e-06	4.13e-06	3.99e-06	4.54e-06	1.53e-06	1.57e-06	7.87e-07	5e-06	2.02e-06	4.84e-06	4.48e-06	7.61e-06	6.68e-06	8.12e-06
954	pos_5598	1-2-3-4	Simple ID		1	pos	5598	6.635	409.328	[M+Na]+	generic	C23H46O4	MG(20:0/0:0/0:0)	1-monoacylglycerols	1	6.2653	6.2653	Unknown	3	2	409.328	[M+Na]+	386.34	0.0007307	3.781	UMEKPPOFCOUEDT-QFIPXVFZSA-N	O=C(OCC(O)CO)CCCCCCCCCCCCCCCCCCC	HMDB=HMDB0011572,FooDB=FDB028285,NANPDB=NANPDB_2910,BMDB=BMDB11572,LipidMAPS=LMGL01010007,UNPD=UNPD58570,COCONUT=CNP0241039	1.12e-06	1.99e-06	1.01e-06	1.29e-06	1.08e-06	2.15e-06	2.4e-06	2.35e-06	2.36e-06	1.79e-06	1.39e-06	1.27e-06	4.93e-07	8.1e-07	1.69e-06	5e-07	1.14e-06	1.63e-06	5.17e-06	5.59e-06	4e-06
875	pos_3930	1-2-3-4	Simple ID		1	pos	3930	2.641	344.235	[M+CH3OH+H]+	generic	C16H29N3OS	4-{2-[(diethylamino)methyl]-1,3-thiazol-4-yl}-1-(propan-2-yl)piperidin-4-ol	2,4-disubstituted thiazoles	0	3.5873	3.5873	Unknown	3	4	344.235	[M+CH3OH+H]+	311.203	0.0013248	2.254	GMAUNUPKNBZZRT-UHFFFAOYSA-N	OC1(C=2N=C(SC2)CN(CC)CC)CCN(CC1)C(C)C	COCONUT=CNP0012625	1.57e-06	5.26e-06	5.4e-06	7.06e-06	5.8e-06	5.31e-06	5.41e-06	5.54e-06	4.54e-06	4.72e-06	3.57e-06	1.26e-06	1.28e-06	5.74e-06	4.82e-06	1.38e-06	3.68e-06	2.91e-06	6.6e-06	6.27e-06	6.71e-06
322	neg_5671	1-2-3-4	Simple ID	Other possible annotated peaks for this cluster.	5	neg	5671	3.699	549.295	[M-H]-	generic	C28H38N8O4	Hordatine A	2-arylbenzofuran flavonoids	3	5.0823	5.0823	Unknown	3	15	549.295	[M-H]-	550.302	-0.0009748	3.077	KVYNYRIOAYQBFK-WSHNJGOUNA-N	O=C(C=CC1=CC=C2OC(C3=CC=C(O)C=C3)C(C(=O)NCCCCNC(=N)N)C2=C1)NCCCCNC(=N)N	KNApSAcK=C00001415,ChEBI=CHEBI:5762,PubChem=46173494,PlantCyc=CPD-12232,UNPD=UNPD172507;UNPD25621;UNPD40004,COCONUT=CNP0116168	4.07e-07	3.99e-07	3.87e-07	2.88e-07	8.86e-08	3.98e-05	4.09e-05	4.07e-05	4.09e-05	4.29e-05	6.19e-05	4.94e-06	2.54e-06	2.06e-06	3.97e-05	9.17e-06	1.4e-05	1.86e-05	2.7e-05	3.13e-05	2.09e-05
314	neg_5468	1-2-3-4	Simple ID		1	neg	5468	8.673	531.423	[M-H]-	generic	C37H56O2	2-Hexaprenyl-6-methoxyphenol	2-polyprenyl-6-methoxyphenols	0	4.576	4.576	Unknown	3	6	531.423	[M-H]-	532.428	-0.0019454	2.826	WVPRAWNIVDFQBO-DUBIXASGSA-N	OC=1C(OC)=CC=CC1CC=C(C)CCC=C(C)CCC=C(C)CCC=C(C)CCC=C(C)CCC=C(C)C	HMDB=HMDB0006817,ChEBI=CHEBI:1109,SMPDB=PW_C002946,YMDB=YMDB00440,FooDB=FDB024097,BMDB=BMDB06817,LipidMAPS=LMPR02010042,PubChem=5280825,COCONUT=CNP0083684	4.87e-07	4.25e-07	2.17e-07	3.1e-07	3.37e-07	5.27e-06	6.3e-06	7.57e-06	8.1e-06	5.89e-06	6.9e-06	1.23e-07	1.9e-07	1.19e-07	7.71e-06	2.91e-08	1.28e-06	1.03e-06	2.53e-06	2.53e-06	3.23e-06
1009	pos_6527	1-2-3-4	Simple ID		1	pos	6527	5.2	453.189	[M+H]+	generic	C26H28O7	Heteroartonin A	3'-prenylated flavones	2	4.9431	4.9431	Unknown	3	3	453.189	[M+H]+	452.184	0.0021797	2.702	ONBLHZQNAGITBB-UHFFFAOYSA-N	O=C1C=2C(O)=CC(O)=CC2OC(C=3C=C(O)C(OC)=C(C3O)CC=C(C)C)=C1CC=C(C)C	HMDB=HMDB0041323,KNApSAcK=C00013421,FooDB=FDB021243,LipidMAPS=LMPK12110909,UNPD=UNPD179341,COCONUT=CNP0153028	1.04e-06	1.36e-06	1.63e-06	1.78e-06	2.22e-06	1.88e-06	1.07e-06	1.08e-06	1.46e-06	1.19e-06	1.79e-06	2.46e-07	1.79e-07	2.21e-06	1.01e-06	1.84e-07	6.33e-07	7.84e-07	1.57e-06	9.91e-07	2.1e-06
64	pos_3191	1-2-3-4	Simple ID	Other possible annotated peaks for this cluster.	100	pos	3191	4.018	318.297	[M+H]+	generic	C14H35N7O	N-[2-[2-[2-[2-[2-(2-aminoethylamino)ethylamino]ethylamino]ethylamino]ethylamino]ethyl]acetamide	Acetamides	2	2.4798	2.4798	Unknown	3	44	318.297	[M+H]+	317.29	0.0004852	1.965	LVKJLLZHBSRGLA-UHFFFAOYSA-N	O=C(NCCNCCNCCNCCNCCNCCN)C		2.12e-06	3.64e-06	3.34e-06	3.98e-06	3.75e-06	0.00138138	0.00124695	0.00128188	0.00125311	0.00126906	0.00100187	0.00108721	0.00101289	1.06e-05	0.00120086	0.000925	0.00138166	0.00133145	0.00134551	0.00144293	0.00145247
272	neg_4325	4-3-2-1	Simple ID		1	neg	4325	3.684	455.241	[M-H]-	generic	C23H32N6O4	1-[[(2R,3R)-5-[(2S)-1-hydroxypropan-2-yl]-3-methyl-6-oxo-8-(5-pyrimidinyl)-3,4-dihydro-2H-pyrido[2,3-b][1,5]oxazocin-2-yl]methyl]-1-methyl-3-propan-2-ylurea	Alkyl aryl ethers	3	5.2639	5.2639	Unknown	3	4	455.241	[M-H]-	456.249	0.0001271	2.977	LAMQXQQGALMYJX-FTYGNFIWNA-N	O=C(NC(C)C)N(C)CC1OC2=NC=C(C=C2C(=O)N(CC1C)C(C)CO)C3=CN=CN=C3	ChEBI=CHEBI:109870;CHEBI:109916;CHEBI:109934;CHEBI:109951;CHEBI:110010;CHEBI:110060;CHEBI:110068	1.46e-07	1.54e-07	2.46e-07	7.84e-07	7.74e-07	6.41e-06	6.57e-06	6.43e-06	6.34e-06	6.9e-06	1.12e-06	1.55e-05	1.45e-05	2.82e-07	6.47e-06	1.07e-05	9.16e-06	9.55e-06	4.94e-06	6e-06	4.17e-06
1001	pos_6345	1-2-3-4	Simple ID		1	pos	6345	6.579	443.348	[M+H]+	generic	C24H46N2O5	N-methylfluvirucin A1	Aminoglycosides	3	4.4025	4.4025	Unknown	3	18	443.348	[M+H]+	442.341	0.000149	2.323	WZHRZOAOWSWFFT-NGCJMIOWNA-N	O=C1NCCCC(CC)CCCC(C)CCC(OC2OC(C)C(O)C(NC)C2O)C1C	ChEBI=CHEBI:65750,UNPD=UNPD146314;UNPD198231,NPA=NPA016303,COCONUT=CNP0214694	1.77e-06	3.48e-06	2.78e-06	2.92e-06	2.35e-06	2.44e-06	2.43e-06	2.59e-06	2.3e-06	2.32e-06	9.38e-07	1.14e-06	1.02e-06	3.3e-06	1.95e-06	7.93e-07	2.09e-06	2.2e-06	2.9e-06	3.14e-06	3.57e-06
529	pos_10334	1-2-3-4	Simple ID		1	pos	10334	9.341	665.501	[M+H]+	generic	C39H68O8	Tonkinin C;(+)-Tonkinin C	Annonaceous acetogenins	1	4.5552	4.5552	Unknown	3	5	665.501	[M+H]+	664.491	-0.0019044	2.749	BDOAVPGXBNUKRA-OMDXIEFQNA-N	O=C1OC(C=C1CCC(=O)CCCCCCCCCC(O)CC(OC(=O)C)C2OC(CC2)C(O)CCCCCCCCCCCC)C	KNApSAcK=C00044358,UNPD=UNPD147860;UNPD192196;UNPD41925,COCONUT=CNP0173770	5.85e-06	1.42e-05	1.43e-05	1.52e-05	1.45e-05	7.45e-06	7.48e-06	9.32e-06	7.13e-06	8.89e-06	1.06e-05	4.46e-06	5.18e-06	1.46e-05	9.45e-06	4.55e-06	5.72e-06	7.76e-06	8.25e-06	8.09e-06	6.34e-06
194	pos_4551	1-2-3-4	Simple ID	Other possible annotated peaks for this cluster.	57	pos	4551	2.924	365.317	[M+H]+	generic	C22H40N2O2	2,2,4,4-tetramethyl-7-oxa-3,20-diazadispiro[5.1.11???.2???]henicosan-21-one	Azaspirodecane derivatives	3	5.1068	5.1068	Unknown	3	183	365.317	[M+H]+	364.309	-0.000645	3.067	IVVLFHBYPHTMJU-UHFFFAOYSA-N	OC1=NC2(OC13CC(NC(C)(C)C3)(C)C)CCCCCCCCCCC2	STOFF=STOFF_8332	9.26e-08	1.05e-06	9.48e-07	9.27e-07	7.82e-07	0.000984	0.000936	0.000946	0.00103173	0.000994	0.00088	0.000446	0.00046	1.27e-06	0.000927	0.000552	0.000752	0.000771	0.00101895	0.00102528	0.00101452
783	pos_2072	1-2-3-4	Simple ID		1	pos	2072	4.447	275.197	[M+H]+	generic	C13H26N2O4	Elaiomycin E	Azoxy compounds	2	6.4786	6.4786	Unknown	3	1	275.197	[M+H]+	274.189	-0.0001662	3.684	GCPVNKGMEZZCJD-UNBCWUHVSA-N	[O-][N+](=NC(COC)C(O)C)C=CC(O)CCCCC	NPA=NPA014798,COCONUT=CNP0351701	1.72e-06	3.96e-06	4.31e-06	4.37e-06	5.96e-06	2.36e-06	2.45e-06	2.8e-06	2.91e-06	2.35e-06	8.58e-07	1.69e-07	1.31e-07	3.49e-06	1.59e-06	1.51e-07	1.88e-06	1.57e-06	2.35e-06	2.95e-06	3.74e-06
900	pos_4739	1-2-3-4	Simple ID		1	pos	4739	1.546	372.184	[M+H]+	generic	C18H29NO5S	4-[(4-methanesulfonylphenoxy)methyl]-4-{[(2-methylpropyl)amino]methyl}cyclopentane-1,2-diol	Benzenesulfonyl compounds	2	4.5131	4.5131	Unknown	3	6	372.184	[M+H]+	371.177	-0.0002795	3.007	RXBLDJHONVYQDI-UHFFFAOYSA-N	O=S(=O)(C1=CC=C(OCC2(CNCC(C)C)CC(O)C(O)C2)C=C1)C	COCONUT=CNP0046165	1.66e-07	1.11e-06	1.02e-06	8.23e-07	1.07e-06	0.000111	0.000125	0.000116	0.000119	0.000116	0.000163	5.41e-05	5.2e-05	0.000206	0.000123	4.51e-05	5.43e-05	6.31e-05	0.000106	9.23e-05	0.000103
186	neg_1813	4-3-2-1	Simple ID	Other possible annotated peaks for this cluster.	3	neg	1813	0.717	293.067	[M+Na-2H]-	generic	C13H12N4O3	2-[(1,3-benzoxazol-2-yl)amino]-6-(methoxymethyl)-1,4-dihydropyrimidin-4-one	Benzoxazoles	2	4.5607	4.5607	Unknown	3	2	293.067	[M+Na-2H]-	272.091	-0.001092	2.427	LMCQRYZQZNPWBX-UHFFFAOYSA-N	O=C1N=C(NC2=NC=3C=CC=CC3O2)NC(=C1)COC	COCONUT=CNP0370013	5.87e-06	5.44e-07	1.2e-06	2.92e-07	4.75e-07	6e-06	4.41e-06	4.75e-06	9.01e-06	7.62e-06	7.1e-06	1.77e-05	2.67e-05	4.07e-07	6.12e-06	5.19e-05	3.87e-06	5.27e-06	1.71e-06	1.15e-06	2.32e-06
94	neg_927	1-2-3-4	Double ID	Other possible annotated peaks for this cluster.	265	neg	927	1.543	215.082	[M-H]-	generic	C12H12N2O2	L-1,2,3,4-Tetrahydro-beta-carboline-3-carboxylic acid	Beta carbolines	2	5.4455	5.4455	Unknown	3	5	215.082	[M-H]-	216.09	0.0006012	3.162	FSNCEEGOMTYXKY-UHFFFAOYNA-N	O=C(O)C1NCC=2NC=3C=CC=CC3C2C1	HMDB=HMDB0035665,KNApSAcK=C00026660,ChEBI=CHEBI:91151,FooDB=FDB014381,UNPD=UNPD33054,BLEXP=BLEXPDB00000098285,COCONUT=CNP0110814	5.41e-07	9.46e-07	8.75e-07	1.7e-06	9.03e-07	0.000153	0.00015	0.000154	0.000156	0.000148	0.00028	2.36e-05	1.96e-05	9.92e-07	0.000157	2.52e-05	3.73e-05	3.89e-05	0.000197	0.0002	0.00022
326	neg_5850	1-2-3-4	Simple ID		1	neg	5850	4.238	563.379	[M-H]-	generic	C30H52N4O6	N-{6-[(1-acetylcyclopropyl)carbamoyl]-5-oxohexan-2-yl}-2-tetradecanamidobutanediamide	Beta-hydroxy ketones	3	4.9761	4.9761	Unknown	3	6	563.379	[M-H]-	564.389	0.0023089	2.944	QMWRTLNJIANVKP-WIOPSUGQSA-N	O=C(N)CC(NC(=O)CCCCCCCCCCCCC)C(=O)NC(C)CCC(=O)CC(=O)NC1(C(=O)C)CC1	NPA=NPA013533,COCONUT=CNP0352646	2.24e-07	6.18e-08	1.39e-07	1.66e-07	1.33e-07	3.04e-06	3.55e-06	2.3e-06	1.89e-06	2e-06	1.87e-07	1.59e-07	1.15e-07	5.93e-08	2.03e-06	1.03e-07	2.54e-07	1.33e-07	1.95e-06	2.49e-06	3.13e-06
12	neg_2039	1-2-3-4	Simple ID	Other possible annotated peaks for this cluster.	159	neg	2039	0.749	306.119	[M+FA-H]-	generic	C11H19NO6	Lotaustralin	Cyanogenic glycosides	3	6.1214	6.1214	Unknown	3	5	306.119	[M+FA-H]-	261.121	0.0005399	3.305	WEWBWVMTOYUPHH-UHFFFAOYNA-N	N#CC(OC1OC(CO)C(O)C(O)C1O)(C)CC	HMDB=HMDB0033865,KNApSAcK=C00001448,ChEBI=CHEBI:6542,T3DB=T3D0860,FooDB=FDB012049;FDB017847,PubChem=441467,PlantCyc=CPD-10277,UNPD=UNPD2629;UNPD83985,COCONUT=CNP0114245	2.2e-06	5.91e-09	1.08e-07	6.05e-08	1.45e-07	0.000445	0.000431	0.000423	0.000407	0.000432	0.000621	5.6e-07	6.68e-07	5.93e-08	0.000432	6.11e-07	6.88e-06	8.71e-06	0.000255	0.000238	0.000272
777	pos_1975	4-3-2-1	Simple ID		1	pos	1975	2.135	269.176	[M+H]+	generic	C15H24O4	Ustusol A;(-)-Ustusol A	Cyclohexenones	2	5.1727	5.1727	Unknown	3	3	269.176	[M+H]+	268.167	-0.0010643	2.924	YMOQABSTCGJNMC-PQJGIFKXNA-N	O=C1C=C(C)C(O)(CO)C2(C)CCC(O)C(C)(C)C12	KNApSAcK=C00048224,UNPD=UNPD6924,NPA=NPA010767,COCONUT=CNP0160508	4.96e-06	2.71e-05	2.55e-05	2.86e-05	2.85e-05	1.18e-05	1.02e-05	9.99e-06	9.76e-06	1.08e-05	1.94e-06	2.36e-05	2.12e-05	2.61e-05	8.43e-06	2.12e-05	1.6e-05	1.47e-05	3.1e-06	4.02e-06	3e-06
874	pos_4550	1-2-3-4	Simple ID		2	pos	4550	3.33	365.316	[M+H]+	generic	C22H40N2O2	3-(6-hydroxy-3-(isopropylamino)-1,1,6-trimethyloctahydro-3aH-inden-3a-yl)-1-(pyrrolidin-1-yl)propan-1-one	Delta amino acids and derivatives	0	3.7162	3.7162	Unknown	3	5	365.316	[M+H]+	364.309	-0.000145	2.345	OZJOBIGXZFNENI-UHFFFAOYSA-N	O=C(N1CCCC1)CCC23CCC(O)(C)CC3C(C)(C)CC2NC(C)C	COCONUT=CNP0441030	3.63e-07	1.61e-06	1.11e-06	9.24e-07	1.26e-06	1.29e-05	1.33e-05	1.19e-05	1.17e-05	1.16e-05	9.71e-06	7.4e-06	5.57e-06	1.83e-06	1.13e-05	1.13e-05	9.62e-06	8.32e-06	1.19e-05	1.18e-05	1.12e-05
790	pos_2110	1-2-3-4	Simple ID		1	pos	2110	2.533	276.156	[M+H]+	generic	C11H21N3O5	Glutamyllysine	Dipeptides	2	4.8722	4.8722	Unknown	3	6	276.156	[M+H]+	275.148	-0.0005028	3.156	BBBXWRGITSUJPB-YZYOREDDNA-N	O=C(O)CCC(N)C(=O)NC(C(=O)O)CCCCN	HMDB=HMDB0004207,ChEBI=CHEBI:73521,FooDB=FDB023334,BMDB=BMDB04207,CSF=HMDB0004207,BLEXP=BLEXPDB00014284556,COCONUT=CNP0235291	6.61e-07	3.03e-06	3.78e-06	3.89e-06	4.93e-06	0.000222	0.000211	0.000212	0.000202	0.000202	0.000292	5.51e-05	4.47e-05	0.000109	0.000203	3.61e-05	5.88e-05	9.19e-05	0.00019	0.000158	0.000179
68	pos_7649	4-3-2-1	Simple ID	Other possible annotated peaks for this cluster.	142	pos	7649	5.243	524.367	[M+H]+	generic	C24H45N9O4	(2S)-2-acetamido-N-[(1S)-1-(cyclohexylmethyl)-2-[[(1S)-4-guanidino-1-[(E)-semicarbazono(113C)methyl]butyl]amino]-2-keto-ethyl]-4-methyl-valeramide	Dipeptides	1	3.3881	3.3881	Unknown	3	13	524.367	[M+H]+	523.359	-7.26e-05	2.647	WYOUBFKZYFYVCH-KTSDZTEQSA-N	O=C(N)NN=CC(NC(=O)C(NC(=O)C(NC(=O)C)CC(C)C)CC1CCCCC1)CCCN=C(N)N		1.03e-06	7.7e-07	1.29e-06	6.07e-07	7.21e-07	9.6e-05	9.49e-05	8.74e-05	9.47e-05	9.13e-05	4.65e-05	0.000143	0.000134	1.38e-06	8.06e-05	0.000131	0.000109	0.000107	5.8e-05	6.53e-05	5.43e-05
1051	pos_7903	1-2-3-4	Simple ID		2	pos	7903	4.221	541.364	[M+Na]+	generic	C35H50O3	Sugikurojin I;(+)-Sugikurojin I	Diterpenoids	1	4.0272	4.0272	Unknown	3	4	541.364	[M+Na]+	518.376	0.0016162	2.118	ZDSLWUSUAIVAMQ-LPVYTGODNA-N	O=C(C)CCC(C1=CC(=CC=C1O)CC2C3=CC(=C(O)C=C3C4(C)CCCC(C)(C)C4C2)C(C)C)C(C)C	KNApSAcK=C00032258,UNPD=UNPD154235,COCONUT=CNP0270500	4.83e-07	4.76e-07	5.48e-07	4.45e-07	1.94e-07	5.01e-06	5.36e-06	4.78e-06	3.81e-06	3.71e-06	6.21e-06	4.04e-09	3.08e-08	2.64e-07	3.25e-06	1.4e-06	4.33e-07	3.57e-07	2.8e-06	2.8e-06	3.79e-06
505	pos_10739	4-3-2-1	Simple ID	Other possible annotated peaks for this cluster.	62	pos	10739	5.888	689.489	[M+Na]+	generic	C46H66O3	Petroformyne 2	Fatty alcohols	1	6.0695	6.0695	Unknown	3	8	689.489	[M+Na]+	666.501	0.0014167	2.908	MWLYEINUIYVUDF-VMDVHIDMNA-N	C#CC(O)C=CCCC=CCCCCC=CCCC#CC(O)C#CC=CCCC=CCCCCCCCCCCCCCC=CC(O)C#C	KNApSAcK=C00049829,UNPD=UNPD33344;UNPD89320,COCONUT=CNP0418662	2.17e-06	1.16e-06	8.43e-07	7.99e-07	7.7e-07	0.000147	0.000143	0.000142	0.000144	0.000144	6.42e-05	0.000222	0.000222	1.56e-06	0.00013	0.000221	0.000172	0.000166	0.0001	0.000117	0.000104
149	pos_5642	4-3-2-1	Double ID		94	pos	5642	2.742	411.272	[M+Na]+	generic	C21H40O6	1,18-dimethyl 9-hydroxy-10-methoxyoctadecanedioate	Fatty alcohols	1	6.8728	6.8728	Unknown	3	9	411.272	[M+Na]+	388.282	-9.03e-05	3.794	BJCDRXBSMHOVFY-PVIFGLDDNA-N	O=C(OC)CCCCCCCC(O)C(OC)CCCCCCCC(=O)OC	UNPD=UNPD82400,COCONUT=CNP0189873	5.35e-07	2.06e-06	2.16e-06	1.9e-06	2.25e-06	0.00103113	0.00102919	0.000966	0.000992	0.00107271	0.000102	0.00246897	0.00255801	4.3e-06	0.000996	0.00239991	0.00103692	0.000927	0.000344	0.000372	0.000282
622	pos_9246	4-3-2-1	Simple ID	Other possible annotated peaks for this cluster.	2	pos	9246	0.933	611.162	[M+H]+	generic	C27H30O16	Panasenoside	Flavonoid-3-O-glycosides	3	6.2262	6.2262	Unknown	3	10	611.162	[M+H]+	610.153	-0.0013387	3.515	LKZDFKLGDGSGEO-UHFFFAOYNA-N	O=C1C(OC2OC(CO)C(O)C(O)C2OC3OC(CO)C(O)C(O)C3O)=C(OC=4C=C(O)C=C(O)C14)C=5C=CC(O)=CC5	HMDB=HMDB0037534,KNApSAcK=C00005157;C00005164;C00005165,ChEBI=CHEBI:31743;CHEBI:80528,FooDB=FDB016616;FDB016668;FDB020445;FDB030950,NANPDB=NANPDB_2221,LipidMAPS=LMPK12111666;LMPK12111730,PubChem=90659051;90658606;9986191;5282155,PlantCyc=CPD-15105;CPD-8067,UNPD=UNPD115530;UNPD118324;UNPD124552;UNPD156615;UNPD46517;UNPD82861,BLEXP=BLEXPDB00005282155,COCONUT=CNP0246678	3.36e-06	9.74e-06	1.26e-05	1.22e-05	1.18e-05	1.38e-06	1.5e-06	1.56e-06	1.56e-06	1.35e-06	4.92e-07	6.82e-06	6.17e-06	1.44e-05	1.93e-06	3.92e-06	3.63e-06	4.07e-06	1.61e-06	1.52e-06	1.41e-06
90	pos_9183	1-2-3-4	Simple ID		71	pos	9183	5.796	607.412	[M+H]+	generic	C37H54N2O5	4-{2-[5-butyl-4-(hydroxymethyl)furan-2-yl]ethyl}-2-{[1-(4-{1-cyclopentyl-2-[(2-hydroxypropyl)amino]ethyl}-1H-pyrrol-2-yl)cyclopentyl]methoxy}phenol	Furanoid fatty acids	3	4.3764	4.3764	Unknown	3	7	607.413	[M+H]+	606.403	-0.0019507	2.413	KYXACQWGLOXQLF-UHFFFAOYSA-N	OC1=CC=C(C=C1OCC2(C3=CC(=CN3)C(CNCC(O)C)C4CCCC4)CCCC2)CCC=5OC(=C(C5)CO)CCCC	COCONUT=CNP0091484	1.52e-06	1.16e-06	1.1e-06	1.01e-06	9.87e-07	7.83e-06	7.17e-06	6.95e-06	7.89e-06	7.58e-06	1.57e-05	1.86e-06	1.98e-06	8.77e-07	6.41e-06	1.51e-06	2.93e-06	2.46e-06	3.79e-06	3.99e-06	4.4e-06
30	neg_7582	4-3-2-1	Simple ID	Other possible annotated peaks for this cluster.	90	neg	7582	4.361	677.374	[M-H]-	generic	C33H58O14	Gingerglycolipid B	Glycosylmonoacylglycerols	3	5.4113	5.4113	Unknown	3	11	677.374	[M-H]-	678.383	0.0011801	3.171	UHISGSDYAIIBMO-HZJYTTRNNA-N	O=C(OCC(O)COC1OC(COC2OC(CO)C(O)C(O)C2O)C(O)C(O)C1O)CCCCCCCC=CCC=CCCCCC	HMDB=HMDB0041094,FooDB=FDB020976,UNPD=UNPD115993;UNPD16486;UNPD70388,COCONUT=CNP0190848	1.15e-07	1.39e-07	2.01e-07	1.21e-07	1.62e-07	7.42e-05	7.63e-05	7.84e-05	8.33e-05	7.12e-05	5.19e-05	0.000365	0.000326	3.78e-07	7.26e-05	0.000253	2.67e-05	2.37e-05	1.47e-05	1.28e-05	1.07e-05
118	neg_5212	4-3-2-1	Simple ID	Other possible annotated peaks for this cluster.	142	neg	5212	4.671	515.317	[M-H]-	generic	C23H44N6O7	IC 1202C;IC 202C	Hydroxamic acids	0	4.472	4.472	Unknown	3	4	515.317	[M-H]-	516.327	0.0023713	2.722	RPHCJSPQKSVBSH-UHFFFAOYSA-N	O=C(NCCCCC=NO)CCC(=O)N(O)CCCCCNC(=O)CCC(=O)N(O)CCCCCN	KNApSAcK=C00015393,ChEBI=CHEBI:66067,LipidMAPS=LMFA08020184,UNPD=UNPD179225;UNPD208429;UNPD215886,NPA=NPA013048,COCONUT=CNP0152496	1.98e-07	6.26e-07	5.96e-07	3.48e-07	5.17e-07	8.28e-05	9.2e-05	8.89e-05	9.71e-05	9.66e-05	2.08e-05	0.000426	0.000425	5.49e-07	8.98e-05	0.000295	7.48e-05	9.38e-05	1.89e-05	2.51e-05	1.73e-05
821	pos_2640	1-2-3-4	Simple ID		1	pos	2640	4.302	293.207	[M+H]+	generic	C13H28N2O5	1,3-bis(butoxymethyl)-1-oxido-imidazolidin-1-ium-4,5-diol	Imidazolidines	3	2.7838	2.7838	Unknown	3	15	293.207	[M+H]+	292.2	0.0005984	2.442	JSRWDNLWMVBUTJ-UHFFFAOYSA-N	[O-][N+]1(COCCCC)CN(COCCCC)C(O)C1O		7.13e-06	2.62e-05	2.69e-05	2.57e-05	2.28e-05	2.95e-05	2.45e-05	3.12e-05	2.46e-05	2.83e-05	1.84e-05	6.87e-06	5.16e-06	3.03e-05	2.79e-05	5.68e-06	2.59e-05	2.84e-05	2.78e-05	3.7e-05	3.51e-05
755	pos_15341	4-3-2-1	Simple ID		1	pos	15341	3.55	1029.6	[2M+Na]+	generic	C32H41NO4	Phomopsichalasin	Isoindolones	0	3.9633	3.9633	Unknown	3	1	1029.6	[2M+Na]+	503.304	0.0003949	2.38	AEKBQYOSHUYACR-HUBYWGRONA-N	O=C1NC(O)(CC2=CC=C(O)C=C2)C3C(C(=CC4(C)C5C(=CC6(C)CC(C)CCC6C5C(=O)C134)C)C)C	KNApSAcK=C00000492,UNPD=UNPD77830;UNPD97320,NPA=NPA002489;NPA020002,COCONUT=CNP0313162	2.34e-07	3.22e-07	1.56e-07	1.26e-07	2.09e-07	1.75e-06	1.54e-06	1.38e-06	1.39e-06	1.46e-06	3.25e-08	5.07e-06	4.93e-06	1.08e-07	1.13e-06	3.92e-06	1.31e-06	1.06e-06	5.24e-07	5.38e-07	6e-07
162	neg_1524	4-3-2-1	Simple ID	Other possible annotated peaks for this cluster.	12	neg	1524	3.721	271.227	[M-H]-	generic	C16H32O3	(R)-3-Hydroxy-hexadecanoic acid	Long-chain fatty acids	1	4.9863	4.9863	Unknown	3	7	271.227	[M-H]-	272.235	0.0011684	2.903	CBWALJHXHCJYTE-OAHLLOKOSA-N	O=C(O)CC(O)CCCCCCCCCCCCC	HMDB=HMDB0010734;HMDB0061658,ChEBI=CHEBI:37248;CHEBI:37250;CHEBI:38247;CHEBI:76613,SMPDB=PW_C006741,FooDB=FDB027881,BMDB=BMDB10734,LipidMAPS=LMFA01050188;LMFA01050365;LMFA01050366,PubChem=301590,UNPD=UNPD51571,BLEXP=BLEXPDB00000301590,COCONUT=CNP0147037	5.6e-06	1.39e-05	9.59e-06	1.06e-05	8.87e-06	0.000116	0.00012	0.000115	0.000114	0.000117	0.0001	0.000263	0.000254	1.17e-05	0.000113	0.000507	6.94e-05	7.11e-05	6.12e-05	5.98e-05	6.33e-05
231	pos_5245	4-3-2-1	Simple ID		21	pos	5245	3.362	393.26	[M+Na]+	generic	C21H38O5	18S-Hydroxydihydroprotolichesterinic Acid	Long-chain fatty alcohols	1	6.6887	6.6887	Unknown	3	3	393.26	[M+Na]+	370.272	0.001545	3.524	IQOBRUHFIHSLSL-JLYQTURUNA-N	O=C(O)C1C(C(=O)OC1CCCCCCCCCCCCCC(O)C)C	UNPD=UNPD159986;UNPD20314;UNPD26004;UNPD43554,NPA=NPA012249;NPA012416;NPA017339,COCONUT=CNP0234554	5.55e-06	1.51e-05	1.75e-05	1.76e-05	1.43e-05	0.000677	0.000679	0.000668	0.00071	0.000655	7.75e-05	0.00159278	0.00159493	1.65e-05	0.000651	0.00147201	0.000686	0.000623	0.000224	0.000257	0.000218
1149	pos_9557	4-3-2-1	Simple ID		1	pos	9557	3.937	626.256	[M+H]+	generic	C29H43N3O8S2	N-[(3S,9R,10S)-12-[(2R)-1-hydroxypropan-2-yl]-3,10-dimethyl-9-[[methyl(methylsulfonyl)amino]methyl]-13-oxo-2,8-dioxa-12-azabicyclo[12.4.0]octadeca-1(14),15,17-trien-16-yl]benzenesulfonamide	Macrolactams	3	5.2442	5.2442	Unknown	3	6	626.256	[M+H]+	625.249	0.0002338	3.185	XSAPARVONWBHKR-DNILQEFCNA-N	O=C1C2=CC(=CC=C2OC(C)CCCCOC(CN(C)S(=O)(=O)C)C(C)CN1C(C)CO)NS(=O)(=O)C=3C=CC=CC3	ChEBI=CHEBI:126312	4.24e-06	8.18e-06	6.53e-06	1.02e-05	7.15e-06	1.65e-06	1.68e-06	1.46e-06	1.62e-06	1.48e-06	3.95e-07	5.72e-06	5.35e-06	2.08e-06	2.07e-06	5.31e-06	3.89e-06	4.03e-06	1.33e-06	1.65e-06	1.16e-06
952	pos_5547	1-2-3-4	Simple ID		1	pos	5547	3.401	407.302	[M+H]+	generic	C22H38N4O3	1-({4-[2-(4-acetylpiperazin-1-yl)-2-oxoethyl]-3-methyl-6-(propan-2-yl)cyclohex-2-en-1-yl}methyl)-3-ethylurea	Menthane monoterpenoids	2	4.8337	4.8337	Unknown	3	6	407.302	[M+H]+	406.294	-3.25e-05	2.851	LKICBSRVAFOFOL-UHFFFAOYSA-N	O=C(NCC)NCC1C=C(C)C(CC(=O)N2CCN(C(=O)C)CC2)CC1C(C)C	COCONUT=CNP0080956	9.26e-07	2.64e-06	3.08e-06	3.16e-06	3.25e-06	2.64e-06	2.79e-06	2.5e-06	2.66e-06	2.61e-06	7.88e-06	3.02e-07	3.15e-07	2.73e-06	2.42e-06	3.38e-07	5.64e-07	4.62e-07	6.05e-07	6.98e-07	6.87e-07
238	neg_3298	1-2-3-4	Simple ID	Other possible annotated peaks for this cluster.	5	neg	3298	5.426	386.272	[M-H]-	generic	C21H41NO3S	N-palmitoyl methionine	Methionine and derivatives	3	4.4493	4.4493	Unknown	3	6	386.272	[M-H]-	387.281	0.0017387	2.586	FCVASHHBGGKTGT-TWYLJJHKNA-N	O=C(NC(C(=O)O)CCSC)CCCCCCCCCCCCCCC	LipidMAPS=LMFA08020109	4.16e-08	1.31e-07	1.39e-07	3.47e-07	2.95e-07	3.45e-06	4.27e-06	4.21e-06	4.1e-06	5.05e-06	1.6e-05	9.75e-08	7.13e-08	3.26e-07	3.39e-06	7.38e-08	2.69e-07	3.01e-07	1.02e-06	1.08e-06	9.05e-07
8	neg_2025	1-2-3-4	Simple ID	Other possible annotated peaks for this cluster.	232	neg	2025	2.116	305.128	[M-H]-	generic	C19H18N2O2	2,5-Dibenzyl-3-hydroxy-6-methoxypyrazine	Methoxypyrazines	3	6.5469	6.5469	Unknown	3	11	305.128	[M-H]-	306.137	0.0011514	3.681	HDGSSKSUEFFBRK-UHFFFAOYSA-N	O=C1NC(=C(N=C1CC=2C=CC=CC2)OC)CC=3C=CC=CC3	HMDB=HMDB0041543,FooDB=FDB021523,UNPD=UNPD466,NPA=NPA016440,COCONUT=CNP0104554	8.07e-07	2.01e-06	1.73e-06	1.76e-06	1.45e-06	0.000967	0.000795	0.000819	0.000876	0.000908	0.00127754	9.02e-07	9.4e-07	1.79e-06	0.000867	1.3e-06	0.000219	0.000221	0.00138868	0.0011456	0.00134654
867	pos_4123	1-2-3-4	Simple ID	Other possible annotated peaks for this cluster.	4	pos	4123	4.137	351.337	[M+NH4]+	generic	C22H39NO	2,4,12-Octadecatrienoic acid isobutylamide	N-acyl amines	3	5.8059	5.8059	Unknown	3	59	351.337	[M+NH4]+	333.303	9.04e-05	3.258	PCWWIOUZYOPZHT-VBUSEHTESA-N	O=C(C=CC=CCCCCCCC=CCCCCC)NCC(C)C	HMDB=HMDB0032033,FooDB=FDB008733,UNPD=UNPD162598,BLEXP=BLEXPDB00025221579,COCONUT=CNP0293040	2.19e-07	4.89e-07	2.76e-07	3.46e-07	5.84e-07	0.00131539	0.00118328	0.00127388	0.00127947	0.00121266	0.00101173	0.000238	0.000283	8.17e-07	0.00119383	0.00024	0.00117385	0.00128583	0.00161588	0.00141318	0.00129099
310	pos_8172	4-3-2-1	Simple ID		3	pos	8172	2.953	555.31	[M+Na]+	generic	C23H44N6O8	IC 1202B;IC 202B	N-acyl amines	1	6.9416	6.9416	Unknown	3	5	555.31	[M+Na]+	532.322	0.0011831	3.525	BHNYEXHOBOECJW-UHFFFAOYSA-N	O=C(NCCCCCN(O)C(=O)CCC(=O)NCCCCC[N+](=O)[O-])CCC(=O)N(O)CCCCCN	KNApSAcK=C00015392,ChEBI=CHEBI:66066,LipidMAPS=LMFA08020183,UNPD=UNPD95634,NPA=NPA013234,COCONUT=CNP0226483	3.95e-07	5.75e-07	1.35e-07	6.28e-07	6.86e-08	1.08e-05	9.2e-06	9.33e-06	6.64e-06	1.01e-05	1.29e-06	7.22e-05	6.7e-05	2.79e-07	5.31e-06	1.23e-05	2.92e-05	3.02e-05	1.45e-06	8.24e-06	7.46e-06
39	pos_7064	1-2-3-4	Simple ID		173	pos	7064	1.787	485.19	[M+H]+	generic	C25H28N2O8	Antibiotic UK 3A;UK 3A	N-acyl-alpha amino acids and derivatives	3	4.9217	4.9217	Unknown	3	13	485.19	[M+H]+	484.185	0.0014423	2.803	LATFDMCUVSRKNK-KDOYTJHINA-N	O=C1OCC(NC(=O)C2=NC=CC=C2O)C(=O)OC(C)C(OC(=O)C(C)C)C1CC=3C=CC=CC3	KNApSAcK=C00016346,ChEBI=CHEBI:66341,UNPD=UNPD131104,NPA=NPA013269,COCONUT=CNP0314898	9.26e-09	5.77e-07	6.41e-07	3.56e-07	3.98e-07	1.51e-06	1.71e-06	1.35e-06	1.75e-06	1.58e-06	3.07e-06	3.73e-07	2.98e-07	6.78e-07	1.37e-06	4.47e-07	3.55e-07	4.48e-07	8.29e-07	6.79e-07	9.69e-07
80	neg_2272	1-2-3-4	Simple ID	Other possible annotated peaks for this cluster.	250	neg	2272	1.94	321.124	[M-H]-	generic	C19H18N2O3	N6-cis-p-Coumaroylserotonin	N-acylserotonins	3	7.1985	7.1985	Unknown	3	13	321.124	[M-H]-	322.132	0.000266	3.956	WLZPAFGVOWCVMG-FPYGCLRLSA-N	O=C(C=CC1=CC=C(O)C=C1)NCCC2=CNC=3C=CC(O)=CC32	HMDB=HMDB0038340,KNApSAcK=C00026736;C00027080,FooDB=FDB017675;FDB021495,PubChem=5458879,PlantCyc=CPD-8936,UNPD=UNPD138388;UNPD167201;UNPD209587,BLEXP=BLEXPDB00000340063,COCONUT=CNP0113215	2.76e-07	1.03e-06	1.13e-06	5.37e-07	9.89e-07	0.0012187	0.00112565	0.00123756	0.00130969	0.00124318	0.00253586	2.7e-05	2.43e-05	1.34e-06	0.00122137	3.64e-05	0.000113	0.000124	0.00111603	0.000991	0.00111388
36	neg_2255	1-2-3-4	Simple ID	Other possible annotated peaks for this cluster.	209	neg	2255	2.176	319.108	[M-H]-	generic	C19H16N2O3	Alangimarine	Naphthyridines	3	6.3926	6.3926	Unknown	3	23	319.108	[M-H]-	320.116	0.0010159	3.704	JWOCTFIJQXTYOK-UHFFFAOYSA-N	O=C1C=2C=NC=C(C=C)C2C=C3C=4C=C(O)C(OC)=CC4CCN13	KNApSAcK=C00001797,ChEBI=CHEBI:2537,UNPD=UNPD150193,COCONUT=CNP0195660	9.06e-07	2.17e-06	2.11e-06	2.2e-06	1.46e-06	0.000685	0.000694	0.000708	0.000714	0.000709	0.000697	1.93e-05	1.67e-05	1.83e-06	0.000675	1.96e-05	0.0003	0.000274	0.000857	0.000871	0.000996
432	neg_8371	1-2-3-4	Simple ID		1	neg	8371	8.853	728.528	[M-H]-	generic	C40H75NO10	2-hydroxy-N-(3-hydroxy-1-{[3,4,5-trihydroxy-6-(hydroxymethoxy)oxan-2-yl]oxy}octadeca-5,12-dien-2-yl)hexadecanamide	O-glycosyl compounds	2	5.4598	5.4598	Unknown	3	8	728.528	[M-H]-	729.539	0.0035211	3.089	VLOQJZZWWOLKOM-UHFFFAOYSA-N	O=C(NC(COC1OC(OCO)C(O)C(O)C1O)C(O)CC=CCCCCCC=CCCCCC)C(O)CCCCCCCCCCCCCC	COCONUT=CNP0358314	1.56e-07	1.54e-07	2.17e-07	9.08e-08	1.92e-07	1.1e-05	2.31e-05	1.35e-05	9.3e-06	2.06e-05	4.39e-05	1.81e-06	2.19e-06	1.93e-07	2.13e-05	4.68e-06	3.29e-06	2.69e-06	1.12e-05	7.78e-06	8.25e-06
351	pos_8158	4-3-2-1	Simple ID		4	pos	8158	2.488	554.34	[M+H]+	generic	C24H43N9O6	lysylarginylprolylprolylglycine	Oligopeptides	2	3.9041	3.9041	Unknown	3	10	554.341	[M+H]+	553.334	0.0004065	3.081	KKRRFLLLRUMWPB-UHFFFAOYSA-N	O=C(O)CNC(=O)C1N(C(=O)C2N(C(=O)C(NC(=O)C(N)CCCCN)CCCNC(=N)N)CCC2)CCC1	MINE=C38bffec624076ed8e4664e65cf4c38e5097f637b	2.87e-07	6.3e-07	4.64e-07	6.34e-07	4.6e-07	1.07e-05	1.12e-05	1.1e-05	1.02e-05	1.1e-05	8.81e-07	2.89e-05	2.94e-05	5.26e-07	9.83e-06	2.38e-05	6.27e-06	4.59e-06	2.1e-06	2.55e-06	1.38e-06
18	neg_5006	1-2-3-4	Simple ID	Other possible annotated peaks for this cluster.	188	neg	5006	0.59	503.16	[M-H]-	generic	C18H32O16	Raffinose	Oligosaccharides	3	7.8099	7.8099	Unknown	3	50	503.16	[M-H]-	504.169	0.0018585	4.008	MUPFEKGTMRGPLJ-BQCSWRFHSA-N	OCC1OC(OCC2OC(OC3(OC(CO)C(O)C3O)CO)C(O)C(O)C2O)C(O)C(O)C1O	HMDB=HMDB0003213;HMDB0034072,KNApSAcK=C00001135;C00001145,ChEBI=CHEBI:16634;CHEBI:28782;CHEBI:60212,SMPDB=PW_C001805,FooDB=FDB000661;FDB012325,STOFF=STOFF_1035,Feces=HMDB0003213,ECMDB=ECMDB03213,Serum=HMDB0003213,PubChem=439242,PlantCyc=CPD-1099,UNPD=UNPD127104;UNPD134896;UNPD167535;UNPD184042;UNPD196149;UNPD33558;UNPD9844,BLEXP=BLEXPDB00000010542,COCONUT=CNP0246211	9.3e-05	2.26e-07	2.96e-07	4.04e-07	3.1e-07	0.00611197	0.00610338	0.00606646	0.00590832	0.00601831	0.00658193	0.0055283	0.00566215	2.33e-07	0.00607045	0.00639485	0.00558261	0.00557215	0.00539854	0.00550476	0.00529165
480	neg_9530	4-3-2-1	Simple ID		1	neg	9530	1.749	833.216	[M-H]-	generic	C38H42O21	4-(acetyloxy)-2-({4-ethenyl-8-oxo-3H,4H,4aH,5H,6H,8H-pyrano[3,4-c]pyran-3-yl}oxy)-5-hydroxy-6-[(3-hydroxy-2-{[3,4,5-trihydroxy-6-(hydroxymethyl)oxan-2-yl]oxy}benzoyloxy)methyl]oxan-3-yl 2,3-dihydroxybenzoate	Phenolic glycosides	3	5.4635	5.4635	Unknown	3	9	833.216	[M-H]-	834.222	-0.0019181	3.213	IEDLYUUSVPCGLY-UHFFFAOYSA-N	O=C(OCC1OC(OC2OC=C3C(=O)OCCC3C2C=C)C(OC(=O)C=4C=CC=C(O)C4O)C(OC(=O)C)C1O)C=5C=CC=C(O)C5OC6OC(CO)C(O)C(O)C6O	COCONUT=CNP0307433	5.1e-07	4.93e-07	5e-07	4.16e-07	6.13e-07	1.85e-05	1.93e-05	1.96e-05	1.92e-05	2.04e-05	6.65e-07	6.02e-05	6.07e-05	5.02e-07	1.76e-05	3.77e-05	1.16e-05	1.46e-05	3.46e-06	3.6e-06	2.56e-06
978	pos_5953	1-2-3-4	Simple ID		1	pos	5953	4.357	425.328	[M+Na]+	generic	C22H47N2O2P	2-arachyloxy-1,3,2lambda5-diazaphospholidine 2-oxide	Phosphoric monoester diamides	1	1.7272	1.7272	Unknown	3	7	425.328	[M+Na]+	402.338	-0.0010639	1.493	PBGJBJRVGNGDKE-UHFFFAOYSA-N	O=P1(OCCCCCCCCCCCCCCCCCCCC)NCCN1		2.47e-06	6.71e-06	5.99e-06	6.5e-06	6.05e-06	3.93e-06	2.93e-06	3.58e-06	3.24e-06	3.07e-06	7.61e-06	1.6e-06	1.24e-06	8.03e-06	3.22e-06	2.12e-06	1.61e-06	1.87e-06	2.22e-06	2.74e-06	2.27e-06
340	neg_6132	1-2-3-4	Simple ID		3	neg	6132	8.94	582.548	[M-H]-	generic	C36H73NO4	N-octadecanoyl-4-hydroxysphinganine	Phytoceramides	3	4.6379	4.6379	Unknown	3	21	582.548	[M-H]-	583.554	-0.0015166	2.529	IEZRNEGTKRQRFV-LFBNJJMOSA-N	O=C(NC(CO)C(O)C(O)CCCCCCCCCCCCCC)CCCCCCCCCCCCCCCCC	ChEBI=CHEBI:67035,LipidMAPS=LMSP02030006,UNPD=UNPD148575,COCONUT=CNP0277858	1.17e-05	5.34e-06	7.01e-06	1.18e-05	1.28e-05	7.46e-05	8.41e-05	8.28e-05	7.93e-05	7.98e-05	3.21e-05	1.23e-05	9.96e-06	1.84e-05	8.53e-05	1.34e-05	1.89e-05	1.86e-05	2.89e-05	3.23e-05	3.03e-05
823	pos_2646	1-2-3-4	Simple ID		1	pos	2646	7.502	293.209	[M+H]+	generic	C14H24N6O	6-((4-(aminomethyl)-1H-1,2,3-triazol-1-yl)methyl)-N,N-dimethylquinuclidine-3-carboxamide	Piperidinecarboxamides	0	3.2383	3.2383	Unknown	3	2	293.209	[M+H]+	292.201	-0.0007642	1.905	YQPYIWKBSPBNOP-UHFFFAOYSA-N	O=C(N(C)C)C1CN2CCC1CC2CN3N=NC(=C3)CN	COCONUT=CNP0449960	5.43e-06	2.74e-05	2.45e-05	2.42e-05	2.53e-05	2.11e-05	2.12e-05	1.99e-05	1.96e-05	2.1e-05	4.36e-06	4.19e-06	2.54e-06	2.73e-05	1.9e-05	3.36e-06	1.13e-05	1.05e-05	1.22e-05	1.28e-05	1.47e-05
542	pos_10596	1-2-3-4	Simple ID	Other possible annotated peaks for this cluster.	4	pos	10596	12.038	681.562	[M+H]+	generic	C48H72O2	Plastoquinone 8	Polyprenylbenzoquinones	1	4.3027	4.3027	Unknown	3	3	681.562	[M+H]+	680.553	-0.001292	2.264	XNCZYLCBNZVJPV-HADDTEFYSA-N	O=C1C=C(C(=O)C(=C1C)C)CC=C(C)CCC=C(C)CCC=C(C)CCC=C(C)CCC=C(C)CCC=C(C)CCC=C(C)CCC=C(C)C	HMDB=HMDB0030129,FooDB=FDB001933,UNPD=UNPD121895,COCONUT=CNP0223115	1.25e-06	1e-06	7.24e-07	1.08e-06	9.33e-07	2.64e-06	2.92e-06	3.31e-06	2.63e-06	2.71e-06	4.68e-06	6.7e-07	8.59e-07	8.27e-07	2.38e-06	1.31e-06	1.57e-06	1.61e-06	3.42e-06	2.66e-06	3.19e-06
813	pos_2523	1-2-3-4	Simple ID		1	pos	2523	2.668	289.129	[M+H]+	generic	C14H16N4O3	Piromidic acid	Pyrido[2,3-d]pyrimidines	0	4.187	4.187	Unknown	3	1	289.129	[M+H]+	288.122	0.0001168	2.687	RCIMBBZXSXFZBV-UHFFFAOYSA-N	O=C(O)C1=CN(C2=NC(=NC=C2C1=O)N3CCCC3)CC	ChEBI=CHEBI:32019,STOFF=STOFF_1263,BLEXP=BLEXPDB00000004855,COCONUT=CNP0123790	9.32e-07	3.5e-06	2.78e-06	3.46e-06	2.98e-06	2.18e-06	2.45e-06	2.43e-06	2.44e-06	2.34e-06	1.9e-06	2.52e-07	2.53e-07	3.86e-06	1.86e-06	2.36e-07	5.68e-07	4.71e-07	2.42e-06	1.94e-06	2.71e-06
14	pos_6446	1-2-3-4	Simple ID		131	pos	6446	7.559	447.342	[M+H]+	generic	C24H42N6O2	Dehydrocrambine A	Pyrrolopyrimidines	0	3.809	3.809	Unknown	3	7	447.342	[M+H]+	446.337	0.002101	2.309	KRUORMCKORWKOO-UHFFFAOYSA-N	O=C(OCCCCNC(=N)N)C=1C(=NC(=N)N2C1CCC2)CCCCCCCCCCC	KNApSAcK=C00044696,UNPD=UNPD35885,COCONUT=CNP0079753	1.12e-05	4.27e-05	5.59e-05	4.67e-05	3.65e-05	1.57e-05	1.56e-05	1.45e-05	1.52e-05	1.57e-05	1.96e-05	6.56e-06	5.78e-06	4.17e-05	1.38e-05	7.12e-06	1.08e-05	1.05e-05	1.75e-05	1.77e-05	1.98e-05
797	pos_2180	1-2-3-4	Simple ID		1	pos	2180	8.609	277.212	[M+H]+	generic	C13H28N2O4	8-[1-hydroxy-2-(3-hydroxy-1-methoxybutan-2-yl)-1??-diazen-1-yl]octan-2-one	Secondary alcohols	0	3.6133	3.6133	Unknown	3	2	277.212	[M+H]+	276.205	0.0006838	2.28	SATVYDCKGPIRAI-UHFFFAOYSA-N	O=C(C)CCCCCCN(O)=NC(COC)C(O)C	COCONUT=CNP0232299	2.73e-06	1.65e-05	2.06e-05	1.82e-05	1.92e-05	1.21e-05	1.12e-05	1.03e-05	1.06e-05	1.06e-05	1.79e-05	2.55e-06	2.9e-06	1.95e-05	1.2e-05	2.08e-06	8.28e-06	6.15e-06	7.67e-06	8.35e-06	8.58e-06
1096	pos_8384	1-2-3-4	Simple ID		1	pos	8384	4.859	569.394	[M+H]+	generic	C34H52N2O5	tert-butyl 3-(tert-butoxy)-2-[4-hydroxy-2-oxo-6'-(2,3,3-trimethylbutan-2-yl)-1,2,3',5',6',7',8',8'a-octahydro-2'H-spiro[indole-3,1'-indolizin]-7'-yl]but-2-enoate	Sesquiterpenoids	2	5.0781	5.0781	Unknown	3	5	569.394	[M+H]+	568.388	0.0006992	3.09	FGQGXSGBJIIKEX-NOUNZDHWNA-N	O=C(OC(C)(C)C)C(=C(OC(C)(C)C)C)C1CC2N(CCC32C(=O)NC=4C=CC=C(O)C43)CC1C(C)(C)C(C)(C)C	UNPD=UNPD110450,COCONUT=CNP0230747	5.25e-07	5.96e-07	7.66e-07	8.21e-07	9.35e-07	1.83e-06	1.59e-06	1.67e-06	1.34e-06	1.76e-06	9.3e-07	7.54e-08	1.22e-07	6.23e-07	1.31e-06	1.09e-07	4.28e-07	5.17e-07	2.77e-06	1.59e-06	2.47e-06
1131	pos_9046	1-2-3-4	Simple ID		1	pos	9046	10.794	601.413	[M+H]+	generic	C37H52N4O3	N-{5-cyclohexyl-1,5-dihydroxy-8-[3-(1H-indol-2-yl)prop-1-en-2-yl]tricyclo[6.5.2.0?,??]pentadec-10-yn-12-yl}-N''-(3-hydroxypropyl)-N'-methylguanidine	Sesquiterpenoids	3	4.4335	4.4335	Unknown	3	7	601.413	[M+H]+	600.404	-0.001882	2.349	JZTPKMMUBLKPRY-UHFFFAOYSA-N	OCCCN=C(NC)NC1C#CCC2(C(=C)CC3=CC=4C=CC=CC4N3)CCC(O)(C5CCCCC5)C6CCC(O)(C1)C6C2	COCONUT=CNP0386605	2.5e-07	4.3e-06	3.91e-06	3.74e-06	4.78e-06	2.05e-06	1.83e-06	2.1e-06	1.97e-06	1.99e-06	1.71e-06	1.14e-07	5.27e-08	5.5e-06	1.93e-06	2.68e-07	1.26e-07	2.35e-07	2.25e-06	2.3e-06	2.73e-06
612	pos_11973	1-2-3-4	Simple ID	Other possible annotated peaks for this cluster.	3	pos	11973	4.507	779.45	[M+H]+	generic	C44H62N2O10	12-hydroxy-19-(2-{[2-hydroxy-6-(imidazolidin-4-yl)-decahydronaphthalen-1-yl]methyl}furan-3-yl)-9,13,20-trimethyl-9-(3-methylbutyl)-4,8,15,18-tetraoxahexacyclo[11.9.0.0?,?.0?,??.0??,??.0??,??]docosane-5,11,17-trione	Steroid lactones	2	4.9037	4.9037	Unknown	3	4	779.45	[M+H]+	778.44	-0.0022774	2.829	BDGFOJUGXUUFFF-UHFFFAOYSA-N	O=C1OCC23C(OC(C)(CCC(C)C)C3C(=O)C(O)C4(C)C2CCC5(C)C(OC(=O)C6OC654)C=7C=COC7CC8C(O)CCC9CC(CCC98)C%10NCNC%10)C1	COCONUT=CNP0374187	4.07e-07	5.75e-07	4.58e-07	3.46e-07	2.3e-07	1.52e-06	1.16e-06	1.02e-06	1.29e-06	1.07e-06	9.26e-08	3.98e-08	1.22e-08	1.57e-07	8.3e-07	2.23e-08	2.52e-07	2.42e-07	4.52e-06	3.69e-06	4.59e-06
818	pos_5107	1-2-3-4	Simple ID	Other possible annotated peaks for this cluster.	2	pos	5107	2.798	387.191	[M+H]+	generic	C21H26N2O5	Alstovine	Strychnos alkaloids	0	4.5195	4.5195	Unknown	3	5	387.191	[M+H]+	386.184	0.0006484	2.957	NFIFPWIZYHMYPQ-ULVNWPSWNA-N	O=C(OC)C1=C2NC3=CC(OC)=CC=C3C24CCN5CC(O)(C(O)C)C1CC54	KNApSAcK=C00027079,UNPD=UNPD44091,COCONUT=CNP0105692	3.56e-07	1.86e-06	2.17e-06	1.93e-06	1.89e-06	1.02e-05	1.07e-05	1.12e-05	1.11e-05	1.07e-05	1.61e-05	4.7e-06	3.65e-06	1.88e-05	1.23e-05	1.45e-06	6.19e-06	7.92e-06	1.24e-05	1.23e-05	1.37e-05
188	neg_1833	1-2-3-4	Simple ID		1	neg	1833	4.304	293.215	[M-H]-	generic	C15H34O3S	1-hexylsulfonylhexane;propan-1-ol	Sulfones	0	1.46	1.46	Unknown	3	4	293.215	[M-H]-	294.223	0.0003895	1.46	RBUQSWLHCRTGFN-UHFFFAOYSA-N	O=S(=O)(CCCCCC)CCCCCC.OCCC		3.66e-06	9.21e-06	1.39e-05	1.39e-05	1.25e-05	9.44e-06	8.71e-06	9.55e-06	8.55e-06	9.54e-06	7.88e-06	2.12e-06	2.46e-06	1.73e-05	8.7e-06	2.74e-06	3.25e-06	2.68e-06	5.25e-06	4.49e-06	6.77e-06
840	pos_2890	1-2-3-4	Simple ID		1	pos	2890	2.553	305.127	[M+H]+	generic	C11H20N4O4S	1-methanesulfonyl-N-(2-oxopiperidin-3-yl)piperazine-2-carboxamide	Tetrahydropyridines	0	3.9483	3.9483	Unknown	3	3	305.127	[M+H]+	304.121	0.0012026	2.615	GKGDGJMORYXZQF-UHFFFAOYSA-N	O=C1NCCCC1NC(=O)C2N(CCNC2)S(=O)(=O)C	COCONUT=CNP0099319	8.98e-07	3.14e-06	4.07e-06	3.46e-06	3.67e-06	2.72e-06	2.62e-06	2.59e-06	2.47e-06	2.95e-06	4.26e-06	2.07e-07	2.52e-07	4.69e-06	2.53e-06	3.13e-07	6.8e-07	5.43e-07	2.99e-06	2.91e-06	3.68e-06
60	pos_14415	4-3-2-1	Simple ID	Other possible annotated peaks for this cluster.	82	pos	14415	10.191	935.727	[M+Na]+	generic	C57H100O8	3-(docosanoyloxy)-2-{[3-(4-hydroxy-3-methoxyphenyl)prop-2-enoyl]oxy}propyl docosanoate	Triacylglycerols	2	6.3685	6.3685	Unknown	3	10	935.727	[M+Na]+	912.742	0.0038409	3.514	HQKOKDBCUSEPCE-UHFFFAOYSA-N	O=C(OC(COC(=O)CCCCCCCCCCCCCCCCCCCCC)COC(=O)CCCCCCCCCCCCCCCCCCCCC)C=CC1=CC=C(O)C(OC)=C1	COCONUT=CNP0077994	4.02e-06	1.12e-06	1.58e-06	1.13e-06	1.53e-06	0.000969	0.00105663	0.00105855	0.00106159	0.00102659	0.000721	0.00155603	0.00152877	8.03e-06	0.00107336	0.00134045	0.00120873	0.0011365	0.000865	0.00093	0.000765
446	neg_8619	1-2-3-4	Simple ID		1	neg	8619	11.905	748.613	[M-H]-	generic	C45H83NO7	1,3-bis(acetyloxy)-2-octadecanamidohenicos-9-en-4-yl acetate	Tricarboxylic acids and derivatives	1	3.8651	3.8651	Unknown	3	8	748.613	[M-H]-	749.617	-0.0032225	2.13	BZVCZQZZQFETPO-UHFFFAOYSA-N	O=C(OCC(NC(=O)CCCCCCCCCCCCCCCCC)C(OC(=O)C)C(OC(=O)C)CCCCC=CCCCCCCCCCCC)C	COCONUT=CNP0182755	1.35e-07	1.85e-07	3.1e-07	1.06e-07	1.61e-07	1.69e-06	2.13e-06	1.92e-06	2.65e-06	2.78e-06	1.13e-05	4.69e-07	3.58e-07	5.93e-08	5.44e-06	6.56e-07	1.8e-06	1.86e-06	4.55e-06	3.11e-06	3.49e-06
830	pos_3169	1-2-3-4	Simple ID	Other possible annotated peaks for this cluster.	2	pos	3169	5.154	317.201	[M+H]+	generic	C22H24N2	(3-aminopropyl)(triphenylmethyl)amine	Triphenyl compounds	1	4.9279	4.9279	Unknown	3	2	317.201	[M+H]+	316.194	0.0006252	2.786	ILJLWSUNJBOTCX-UHFFFAOYSA-N	NCCCNC(C=1C=CC=CC1)(C=2C=CC=CC2)C=3C=CC=CC3	COCONUT=CNP0036683	2.77e-06	8.17e-06	6.83e-06	6.83e-06	5.99e-06	4.16e-06	1.72e-06	1.72e-06	3.25e-06	2.53e-06	3.18e-06	2.46e-07	6.22e-07	6.41e-06	1.6e-06	4.33e-07	1.48e-06	2.21e-06	2.02e-06	2.86e-06	2.48e-06
121	neg_11068	1-2-3-4	Simple ID		3	neg	11068	6.781	1080.74	[M-H]-	generic	C69H99N3O7	23-(2-{3-[2-(3-aminophenyl)cyclopentyl]-3-methyloxiran-2-yl}-2-hydroxyethyl)-17-cyclohexyl-8-hydroxy-15-{3-hydroxy-5-[(methylamino)methyl]phenyl}-26-(hydroxymethyl)-2,8,13-trimethyl-6-azaoctacyclo[20.12.1.1?,??.0?,??.0?,??.0?,??.0??,??.0??,??]hexatriacont-21-ene-14,35-dione	Triterpenoids	2	4.4466	4.4466	Unknown	3	11	1080.74	[M-H]-	1081.75	-0.0029739	2.825	SMRLPPAUBNYUPE-UHFFFAOYSA-N	O=C1C2=C3CCC4C5(CC(C=6C=C(O)C=C(C6)CNC)C(=O)C7(C)CCCCC(O)(C)CNC(CC84C(CCC1C38C)CCC9CCC(CO)CC9C2CC(O)C%10OC%10(C)C%11CCCC%11C=%12C=CC=C(N)C%12)C75)C%13CCCCC%13	COCONUT=CNP0109500	3.3e-06	8.45e-06	8.34e-06	5.97e-06	6.27e-06	7.11e-06	7.41e-06	7.52e-06	6.27e-06	6.99e-06	1.4e-05	1.6e-06	1.64e-06	6.9e-06	8.04e-06	1.97e-06	4.22e-06	5.23e-06	7.37e-06	7.25e-06	8.13e-06
306	neg_5043	1-2-3-4	Simple ID		2	neg	5043	5.812	505.346	[M-H]-	generic	C30H51O4P	presqualene monophosphate	Triterpenoids	2	4.1853	4.1853	Unknown	3	9	505.346	[M-H]-	506.352	-0.0010797	2.665	GPKFJNOMPPCLGX-VYCBRMPGSA-N	O=P(O)(O)OCC1C(C=C(C)CCC=C(C)CCC=C(C)C)C1(C)CCC=C(C)CCC=C(C)C	ChEBI=CHEBI:134117	7.23e-07	8.57e-07	5.8e-07	7.79e-07	6.1e-07	3.49e-06	3.38e-06	2.7e-06	3.12e-06	3.09e-06	2.99e-07	4.1e-07	4.59e-07	1.17e-06	2.88e-06	2.89e-07	1.46e-06	1.22e-06	2.31e-06	2.9e-06	2.44e-06
344	neg_6214	1-2-3-4	Simple ID		1	neg	6214	6.878	587.429	[M-H]-	generic	C36H60O6	9-(1,2-dihydroxyethyl)-12a-hexyl-5,10-dihydroxy-4a-(hydroxymethyl)-2,2,6a,6b,9-pentamethyl-1,2,3,4,4a,5,6,6a,6b,7,8,8a,9,10,11,12,12a,12b,13,14b-icosahydropicen-13-one	Triterpenoids	3	4.2267	4.2267	Unknown	3	12	587.429	[M-H]-	588.439	0.0027132	2.287	PMEPWMVHBLDHSB-UHFFFAOYSA-N	O=C1C=C2C3CC(C)(C)CCC3(CO)C(O)CC2(C)C4(C)CCC5C(CCCCCC)(CCC(O)C5(C)C(O)CO)C14	COCONUT=CNP0341523	1.67e-07	1.08e-07	1.55e-07	3.56e-07	1.62e-07	4.94e-06	4.5e-06	4.5e-06	4.07e-06	4.03e-06	2.75e-07	7.42e-07	6.09e-07	2.52e-07	3.38e-06	4.49e-07	2.85e-06	2.24e-06	3.02e-06	3.66e-06	3.82e-06
331	neg_6343	1-2-3-4	Double ID		3	neg	6343	6.335	595.438	[M-H]-	generic	C38H60O5	Madhucic acid	Triterpenoids	3	5.06	5.06	Unknown	3	9	595.438	[M-H]-	596.444	-0.0009014	3.14	JKDKWICYSPHZGM-MNGPTGSQNA-N	O=C(OC1CCC2(C)C3C(=O)C=C4C5CC(C)(C)CCC5(C(=O)O)CCC4(C)C3(C)CCC2C1(C)C)CCCCCCC	KNApSAcK=C00019714,UNPD=UNPD149810,COCONUT=CNP0406659	2.24e-07	1.85e-07	2.79e-07	2.27e-07	4.28e-07	2.16e-06	1.69e-06	1.95e-06	1.88e-06	2.08e-06	1.96e-07	3.62e-07	2.55e-07	2.37e-07	1.9e-06	2.85e-07	5.32e-07	6.4e-07	1.31e-06	1.26e-06	2.21e-06
274	neg_4390	4-3-2-1	Simple ID		1	neg	4390	9.506	459.385	[M-H]-	generic	C30H52O3	Betulafolienetriol	Triterpenoids	2	7.0939	7.0939	Unknown	3	3	459.385	[M-H]-	460.392	-0.0011309	3.806	PYXFVCFISTUSOO-UHFFFAOYNA-N	OC1CC2C3(C)CCC(O)C(C)(C)C3CCC2(C)C4(C)CCC(C14)C(O)(C)CCC=C(C)C	HMDB=HMDB0035777,ChEBI=CHEBI:75950;CHEBI:76237;CHEBI:76238,FooDB=FDB014524;FDB014676;FDB021070;FDB021071;FDB021072,LipidMAPS=LMPR0106080002;LMPR0106080003,PubChem=11213350,UNPD=UNPD100339;UNPD120651;UNPD126683;UNPD149960;UNPD155982;UNPD34004;UNPD60848;UNPD71720;UNPD79492;UNPD89416,BLEXP=BLEXPDB00003800204,COCONUT=CNP0238948	1.04e-07	6.18e-08	5.9e-09	1.06e-07	5.9e-08	9.62e-06	9.9e-06	1.02e-05	9.79e-06	1.1e-05	9.7e-06	2.44e-05	2.48e-05	1.78e-07	8.72e-06	3.09e-05	1.02e-05	9.61e-06	6.01e-06	5.13e-06	4.99e-06
360	neg_6663	4-3-2-1	Simple ID		1	neg	6663	8.299	615.426	[M-H]-	generic	C37H60O7	Tsugarioside B	Triterpenoids	1	4.9186	4.9186	Unknown	3	9	615.426	[M-H]-	616.434	0.0009278	3.052	SBGVGAGMQOZWRL-UHFFFAOYNA-N	O=C(OC1CCC2(C3=C(CCC2C1(C)C)C4(C)CCC(C(COC5OCC(O)C(O)C5O)CCC=C(C)C)C4(C)CC3)C)C	HMDB=HMDB0035509,KNApSAcK=C00047113,FooDB=FDB014199,UNPD=UNPD128044,NPA=NPA000283,COCONUT=CNP0206280	1.46e-07	1.7e-07	3.56e-07	1.06e-07	2.8e-07	2.91e-05	3.08e-05	2.87e-05	3.15e-05	2.99e-05	2.51e-05	5.76e-05	6.17e-05	5.34e-07	2.96e-05	0.000103	3.67e-05	4.02e-05	3.06e-05	3.06e-05	2.8e-05
430	neg_8354	4-3-2-1	Simple ID		1	neg	8354	5.359	727.422	[M-H]-	generic	C45H60O8	Ulmicin C;(-)-Ulmicin C	Triterpenoids	2	4.0995	4.0995	Unknown	3	11	727.423	[M-H]-	728.429	-0.0009576	2.441	BRUCUXTUEIVGBU-NCFRBVTHNA-N	O=C(OC1CC2C3C(C(=C)C)CCC3(C)CC(OC(=O)C4=CC=C(O)C=C4)C2(C)C5(C)CCC6C(C)(C)C(O)CCC6(C)C15)C7=CC=C(O)C(OC)=C7	KNApSAcK=C00046486,UNPD=UNPD151069,COCONUT=CNP0219654	2.13e-07	1.54e-07	1.86e-07	1.97e-07	1.77e-07	7.13e-06	7.09e-06	6.9e-06	6.96e-06	6.77e-06	4.43e-06	1.56e-05	1.47e-05	3.56e-07	6e-06	1.04e-05	7.09e-06	7.2e-06	3.52e-06	4.34e-06	4.6e-06
258	neg_8562	4-3-2-1	Simple ID	Other possible annotated peaks for this cluster.	2	neg	8562	4.294	743.456	[M-H]-	generic	C46H64O8	19'-Butanoyloxyfucoxanthin	Xanthophylls	3	4.7837	4.7837	Unknown	3	11	743.457	[M-H]-	744.46	-0.0036574	2.89	NEKQVGDUHFTLGS-KOZONQDENA-N	O=C(OC1CC(O)(C(=C=CC(=CC=CC(=CC=CC=C(C=CC=C(C(=O)CC23OC3(C)CC(O)CC2(C)C)C)C)C)COC(=O)CCC)C(C)(C)C1)C)C	LipidMAPS=LMPR01070059,UNPD=UNPD116048,COCONUT=CNP0273037	1.51e-07	1.08e-07	7.38e-09	1.36e-07	7.38e-08	4e-06	3.82e-06	3.78e-06	3.43e-06	3.84e-06	1.54e-07	3.73e-05	2.84e-05	1.06e-06	3.12e-06	3.19e-07	7.8e-06	6.99e-06	3.13e-06	2.47e-06	3.35e-06
169	neg_2332	1-2-3-4	Simple ID	Other possible annotated peaks for this cluster.	89	neg	2332	3.87	325.237	[M-H]-	generic	C15H30N6O2	6-[(4,6-diamino-s-triazin-2-yl)-(6-hydroxyhexyl)amino]hexan-1-ol		2	3.7253	3.7253	Unknown	3	9	325.237	[M-H]-	326.243	-0.0009523	2.661	VFRAQTGOZFBSLF-UHFFFAOYSA-N	OCCCCCCN(C=1N=C(N=C(N1)N)N)CCCCCCO		4.89e-07	6.68e-07	6.82e-07	1.55e-07	5.69e-07	0.000764	0.00087	0.000775	0.000825	0.000789	0.000137	0.00029	0.000245	3.55e-07	0.000652	0.000314	0.000461	0.000433	0.00103436	0.000912	0.00102637
222	neg_2603	1-2-3-4	Simple ID		1	neg	2603	2.969	343.245	[M-H]-	generic	C20H34F2O2	2,6-difluoro-4-[4-(5-propyltetrahydropyran-2-yl)cyclohexyl]cyclohexanol		3	2.8497	2.8497	Unknown	3	6	343.245	[M-H]-	344.253	0.0001103	2.265	IWPBTMUHQLRYSR-UHFFFAOYSA-N	FC1CC(CC(F)C1O)C2CCC(CC2)C3OCC(CCC)CC3		2.81e-07	7.53e-07	4.71e-07	6.5e-07	1.04e-06	2.51e-05	3.01e-05	2.38e-05	2.41e-05	2.49e-05	5.28e-06	2.33e-05	1.6e-05	1.12e-06	2.88e-05	1.6e-05	2.87e-05	2.25e-05	3.17e-05	3.18e-05	2.95e-05
588	pos_11339	1-2-3-4	Simple ID		2	pos	11339	8.804	730.526	[M+H]+	generic	C44H67N5O4	(1R,5S,6R,7R,10R,11R,14R,15S,20R,21R)-21-[(2R)-2,3-dimethyl-2-(methylamino)butoxy]-7-[(1R)-1,2-dimethylpropyl]-5,7,10,15-tetramethyl-20-[5-(2-pyridyl)-1,2,4-triazol-1-yl]-17-oxapentacyclo[13.3.3.01,14.02,11.05,10]heneicos-2-ene-6-carboxylic acid		2	3.0764	3.0764	Unknown	3	7	730.525	[M+H]+	729.519	0.0010821	2.618	FGSAFOMNOGACRT-GEEHVJOSSA-N	O=C(O)C1C(C)(CCC2(C)C3C(=CCC12C)C45COCC(C)(C(OCC(NC)(C)C(C)C)C(N6N=CN=C6C=7N=CC=CC7)C4)C5CC3)C(C)C(C)C		1.46e-06	1.27e-06	1.17e-06	9.38e-07	1.08e-06	2.35e-05	1.96e-05	1.8e-05	1.83e-05	1.78e-05	3.32e-05	1.49e-06	1.34e-06	9.98e-07	1.61e-05	1.89e-06	3.28e-06	3.29e-06	1.08e-05	1.05e-05	1.28e-05
782	pos_2069	1-2-3-4	Simple ID		1	pos	2069	4.299	275.194	[M+H]+	generic	C9H22N8O2	(2S)-2-[amino(guanidino)amino]-5-guanidino-valeric acid ethyl ester		3	3.0937	3.0937	Unknown	3	9	275.194	[M+H]+	274.187	-0.0005516	2.549	WDEWYZFGYSYILN-LURJTMIESA-N	O=C(OCC)C(N(N=C(N)N)N)CCCN=C(N)N		2.02e-06	6.87e-06	6.19e-06	5.55e-06	5.21e-06	4.81e-05	4.37e-05	5.04e-05	4.84e-05	4.27e-05	3.75e-06	1.79e-06	2e-06	5.3e-06	4.45e-05	4.7e-07	4.58e-05	4.47e-05	6.06e-05	7.12e-05	7.61e-05
850	pos_3044	1-2-3-4	Simple ID		1	pos	3044	3.385	311.215	[M+H]+	generic	C18H31O2P	9-cyclohexyl-8-oxa-9lambda5-phosphatricyclo[8.4.0.02,7]tetradecane 9-oxide		3	2.5209	2.5209	Unknown	3	11	311.215	[M+H]+	310.206	-0.0012567	1.704	GBQYIPASJFPISB-UHFFFAOYSA-N	O=P1(OC2CCCCC2C3CCCCC31)C4CCCCC4		3.3e-06	8.49e-06	1.01e-05	1.08e-05	1.16e-05	8.49e-06	8.93e-06	8.41e-06	8.27e-06	8.8e-06	4.81e-06	1.86e-06	1.84e-06	9.68e-06	7.47e-06	2.15e-06	8.54e-06	7.29e-06	8.29e-06	9.54e-06	1.04e-05
890	pos_4240	1-2-3-4	Simple ID		1	pos	4240	5.092	355.367	[M+H]+	generic	C22H46N2O	[(E)-2-[4,5-dimethyl-10-(propylamino)decyl]pent-2-enyl]-ethoxy-amine		3	2.2317	2.2317	Unknown	3	27	355.367	[M+H]+	354.361	0.0016905	1.551	GZCJDZJZVVVLOB-LPYMAVHISA-N	O(NCC(=CCC)CCCC(C)C(C)CCCCCNCCC)CC		5.52e-07	2.16e-06	2.67e-06	2.37e-06	3.06e-06	1.23e-05	1.48e-05	1.28e-05	1.43e-05	1.15e-05	9.68e-06	5.61e-06	5.34e-06	2.75e-06	1.33e-05	5.94e-06	8.22e-06	9.93e-06	2.2e-05	1.66e-05	1.52e-05
896	pos_4549	1-2-3-4	Simple ID		1	pos	4549	3.114	365.314	[M+H]+	generic	C18H36N8	[(E,2Z)-2-[6-amino-4-[(3S,6S)-6-(1-aminoethyl)-3-piperidyl]-3,4-dihydro-1H-pyrimidin-2-ylidene]-4-[amino(methyl)amino]-3-ethyl-but-3-enyl]amine		3	2.5519	2.5519	Unknown	3	39	365.314	[M+H]+	364.306	-0.0008304	1.892	WEPLNLCUOAPTID-YAIZGUHZSA-N	NC1=CC(NC(N1)=C(C(=CN(N)C)CC)CN)C2CNC(CC2)C(N)C		2.69e-06	9.94e-05	0.000125	0.000104	0.000113	5.72e-05	5.66e-05	5.47e-05	5.53e-05	5.3e-05	4.09e-05	2.3e-05	2.33e-05	0.000119	5.15e-05	2.77e-05	3.95e-05	3.61e-05	6.28e-05	6.22e-05	5.87e-05
988	pos_6131	1-2-3-4	Simple ID		1	pos	6131	6.198	432.379	[M+H]+	generic	C23H49N3O4	1,2-bis(2-hydroxy-3-octoxy-propyl)guanidine		3	3.1594	3.1594	Unknown	3	7	432.379	[M+H]+	431.372	0.0003835	2.392	AJRRRHSNKKHEIJ-UHFFFAOYSA-N	OC(CN=C(N)NCC(O)COCCCCCCCC)COCCCCCCCC		1.38e-06	1.29e-06	9.77e-07	1.35e-06	8.38e-07	3.35e-06	4.06e-06	3.5e-06	3.73e-06	3.21e-06	4e-06	1.37e-06	1.07e-06	8.25e-07	2.66e-06	1.72e-06	1.59e-06	1.92e-06	2.29e-06	2.08e-06	2.36e-06
989	pos_6134	1-2-3-4	Simple ID		1	pos	6134	3.385	432.406	[M+H]+	generic	C25H53NO4	3-[glyceryl(nonadecyl)amino]propane-1,2-diol		0	1.884	1.884	Unknown	3	2	432.406	[M+H]+	431.397	-0.0009644	1.884	MVIPVVUJNBKPPE-UHFFFAOYSA-N	OCC(O)CN(CCCCCCCCCCCCCCCCCCC)CC(O)CO		2.56e-05	1.93e-05	5.57e-06	3.39e-06	2.25e-06	3.78e-06	3.91e-06	3.7e-06	4.21e-06	3.81e-06	4.06e-06	1.82e-08	2.4e-08	2.1e-07	3.63e-06	1.66e-08	9.7e-07	1.26e-06	2.55e-06	2.65e-06	2.76e-06
1098	pos_8430	1-2-3-4	Simple ID		1	pos	8430	9.428	571.441	[M+H]+	generic	C26H54N10O4	(2S)-2,6-bis[[2-(1,4,7,10-tetrazacyclododec-1-yl)acetyl]amino]hexanoic acid		3	2.7908	2.7908	Unknown	3	9	571.441	[M+H]+	570.433	-0.0005733	2.369	VFZNOFLCZXDKBF-QHCPKHFHSA-N	O=C(NCCCCC(NC(=O)CN1CCNCCNCCNCC1)C(=O)O)CN2CCNCCNCCNCC2		5.98e-06	1.09e-05	1.27e-05	1.13e-05	1.07e-05	1.01e-05	1.13e-05	8.91e-06	1.02e-05	1.1e-05	2.5e-06	1.4e-06	1.32e-06	1.13e-05	1.02e-05	1.82e-06	2.06e-06	2.04e-06	1.19e-05	1.17e-05	1.42e-05
1119	pos_8680	1-2-3-4	Simple ID		1	pos	8680	7.28	584.485	[M+H]+	generic	C30H61N7O4	5-amino-N-[(E)-2-[3-[3-amino-6-[(1,2-diaminopropylideneamino)methyl]tetrahydropyran-2-yl]-1-hydroxy-2-methyl-propyl]-1-(aminomethyl)-4-hydroxy-7,7-dimethyl-oct-5-enyl]-2-methyl-valeramide		2	2.7947	2.7947	Unknown	3	6	584.485	[M+H]+	583.479	0.0008799	2.359	PEEUZKOFIKZONW-VAWYXSNFSA-N	O=C(NC(CN)C(CC(O)C=CC(C)(C)C)C(O)C(C)CC1OC(CN=C(N)C(N)C)CCC1N)C(C)CCCN		2.75e-06	6.88e-06	5.54e-06	6.5e-06	6.33e-06	3.61e-06	3.81e-06	3.53e-06	3.71e-06	3.31e-06	1.18e-06	8.8e-07	8.65e-07	6.88e-06	2.91e-06	6.65e-07	3.57e-06	3.29e-06	3.59e-06	4.02e-06	4.36e-06
1139	pos_9192	1-2-3-4	Simple ID	Other possible annotated peaks for this cluster.	2	pos	9192	11.74	607.533	[M+IsoProp+H]+	generic	C32H66O4S	1-[[3,3-bis(tert-butylperoxy)-1,1-dimethyl-butyl]thio]octadecane		1	2.401	2.401	Unknown	3	3	607.533	[M+IsoProp+H]+	546.468	0.0002729	1.846	DFNNBPOMMFBWQR-UHFFFAOYSA-N	O(OC(C)(C)C)C(OOC(C)(C)C)(C)CC(SCCCCCCCCCCCCCCCCCC)(C)C		7.86e-05	4.88e-05	4.7e-05	4.78e-05	4.86e-05	5.04e-06	4.77e-06	5.58e-06	5e-06	5.07e-06	8.53e-06	3.03e-06	3.34e-06	4.6e-05	5.77e-06	3.39e-06	4.91e-06	4.31e-06	6.16e-06	5.92e-06	6.29e-06
288	neg_4624	4-3-2-1	Simple ID		1	neg	4624	9.452	473.405	[M-H]-	generic	C28H58O3S	8-butylsulfonyltetracosan-1-ol		2	1.9571	1.9571	Unknown	3	5	473.405	[M-H]-	474.411	-0.0015097	1.649	KPVOCQNUQDBTTH-UHFFFAOYSA-N	O=S(=O)(CCCC)C(CCCCCCCO)CCCCCCCCCCCCCCCC		4.07e-05	1.92e-05	1.87e-05	1.69e-05	2.26e-05	9.44e-06	8.52e-06	8.15e-06	9.46e-06	8.06e-06	6.8e-06	3.84e-05	3.5e-05	2.62e-05	7.86e-06	1.6e-05	2.21e-05	1.86e-05	8.32e-06	7.44e-06	7.43e-06
*MS/MS spectrum match score: “0” = no fragments, “1” = only one fragment referring to pseudomolecular ion, “2” = one fragment, “3” = two and more fragments.
[truncated: 76 more columns]
